# Supplementary material for: Global Profiling of N-Glycoproteins and N-Glycans in the Diatom Phaeodactylum tricornutum
Source: Front Plant Sci. 2021 Dec 3;12:779307. doi: 10.3389/fpls.2021.779307 (PMC8678454; doi:10.3389/fpls.2021.779307)
Supplement: Supplementary file 1 [file Data_Sheet_1.xlsx]

## Sheet: Table S1
Table S1. The detailed information of N-glycopeptides in P. tricornutum.
Protein accession	Position	Amino acid	Protein description	Gene name	Localization probability	PEP	Modified sequence	Charge	Mass error [ppm]	MS/MS Count	m/z
A0T096	380	N	Photosystem II CP43 reaction center protein OS=Phaeodactylum tricornutum (strain CCAP 1055/1) OX=556484 GN=psbC PE=3 SV=1	psbC	1	0.017593	IKN(1)DIQPWQER	2	4.2564	2	1102.21
A0T097	8	N	Photosystem II D2 protein OS=Phaeodactylum tricornutum (strain CCAP 1055/1) OX=556484 GN=psbD PE=3 SV=1	psbD	1	0.00603187	TIAIGQN(1)QER	2	-0.35229	1	1024.97
A0T097	317	N	Photosystem II D2 protein OS=Phaeodactylum tricornutum (strain CCAP 1055/1) OX=556484 GN=psbD PE=3 SV=1	psbD	1	0.00265528	N(1)ILLNEGIR	2	-1.3242	1	1024.97
A0T0A3	68	N	Cytochrome b559 subunit alpha OS=Phaeodactylum tricornutum (strain CCAP 1055/1) OX=556484 GN=psbE PE=3 SV=1	psbE	1	0.00153044	QQIPLVN(1)DR	2	-0.73369	1	541.801
A0T0B2	407	N	Photosystem II CP47 reaction center protein OS=Phaeodactylum tricornutum (strain CCAP 1055/1) OX=556484 GN=psbB PE=3 SV=1	psbB	1	0.031411	LN(1)GQTFK	2	0.30484	1	546.951
A0T0F2	74	N	ATP-dependent zinc metalloprotease FtsH OS=Phaeodactylum tricornutum (strain CCAP 1055/1) OX=556484 GN=ftsH PE=3 SV=1	ftsH	1	0.000626605	N(1)AIVQASSPELGNRPQSIR	3	0.56545	1	982.488
B5Y3A3	363	N	Predicted protein OS=Phaeodactylum tricornutum (strain CCAP 1055/1) OX=556484 GN=PHATR_36649 PE=4 SV=1	PHATR_36649	1	0.000642384	NLVEAIEYKN(1)FTEK	3	-1.0244	1	1125.78
B5Y3C2	52	N	Predicted protein OS=Phaeodactylum tricornutum (strain CCAP 1055/1) OX=556484 GN=PHATR_20948 PE=3 SV=1	PHATR_20948	1	0.000390857	QSGQADGYSYSAAN(1)KK	2	1.1457	2	398.225
B5Y3E7	1027	N	Predicted protein OS=Phaeodactylum tricornutum (strain CCAP 1055/1) OX=556484 GN=PHATR_46672 PE=4 SV=1	PHATR_46672	1	5.334e-09	SN(1)SSFIPHTFDDLR	2	1.2576	3	546.926
B5Y3H4	68	N	Predicted protein OS=Phaeodactylum tricornutum (strain CCAP 1055/1) OX=556484 GN=PHATR_36719 PE=4 SV=1	PHATR_36719	1	1.54719e-05	SSPVTN(1)TTIIR	2	0.62812	2	596.327
B5Y3I5	288	N	Predicted protein OS=Phaeodactylum tricornutum (strain CCAP 1055/1) OX=556484 GN=PHATR_46702 PE=4 SV=1	PHATR_46702	1	0.00360656	LGVN(1)ATFVDTIGSTLTGAR	2	-1.9874	1	948.502
B5Y3J4	265	N	Predicted protein OS=Phaeodactylum tricornutum (strain CCAP 1055/1) OX=556484 GN=PHATR_46710 PE=4 SV=1	PHATR_46710	1	0.000589636	NSGQQGSTAN(1)LAQEWSQMN(1)K	2	2.8484	1	790.869
B5Y3J4	256	N	Predicted protein OS=Phaeodactylum tricornutum (strain CCAP 1055/1) OX=556484 GN=PHATR_46710 PE=4 SV=1	PHATR_46710	1	0.000589636	NSGQQGSTAN(1)LAQEWSQMN(1)K	2	2.8484	1	790.869
B5Y3J4	247	N	Predicted protein OS=Phaeodactylum tricornutum (strain CCAP 1055/1) OX=556484 GN=PHATR_46710 PE=4 SV=1	PHATR_46710	1	2.93423e-31	N(1)SGQQGSTANLAQEWSQMNK	2	-0.79416	2	790.869
B5Y3K7	27	N	Alpha-mannosidase (Fragment) OS=Phaeodactylum tricornutum (strain CCAP 1055/1) OX=556484 GN=PHATR_52108 PE=3 SV=1	PHATR_52108	1	2.84788e-28	KTVEQYYYGLN(1)N(1)SIDTR	3	-0.71928	8	689.669
B5Y3K7	28	N	Alpha-mannosidase (Fragment) OS=Phaeodactylum tricornutum (strain CCAP 1055/1) OX=556484 GN=PHATR_52108 PE=3 SV=1	PHATR_52108	1	0.0113293	KTVEQYYYGLN(1)N(1)SIDTR	3	-0.71928	1	689.669
B5Y3K7	178	N	Alpha-mannosidase (Fragment) OS=Phaeodactylum tricornutum (strain CCAP 1055/1) OX=556484 GN=PHATR_52108 PE=3 SV=1	PHATR_52108	1	0.000854633	QCEGLWN(1)ASR	2	0.79739	3	689.669
B5Y3K7	494	N	Alpha-mannosidase (Fragment) OS=Phaeodactylum tricornutum (strain CCAP 1055/1) OX=556484 GN=PHATR_52108 PE=3 SV=1	PHATR_52108	1	2.27653e-10	LPVSTN(1)QTYLVER	2	-0.060688	1	689.669
B5Y3L2	289	N	Predicted protein OS=Phaeodactylum tricornutum (strain CCAP 1055/1) OX=556484 GN=PHATR_46727 PE=4 SV=1	PHATR_46727	1	3.23654e-20	MDELCGFFAQN(1)ASATHPEQYVFR	3	0.10679	4	913.068
B5Y3P3	424	N	Succinate semialdehyde dehydrogenase OS=Phaeodactylum tricornutum (strain CCAP 1055/1) OX=556484 GN=SSD1 PE=3 SV=1	SSD1	1	1.08296e-20	KGPSYYDPTILTN(1)VSSDSR	3	-0.86407	1	701.676
B5Y3Q5	109	N	Predicted protein (Fragment) OS=Phaeodactylum tricornutum (strain CCAP 1055/1) OX=556484 GN=PHATR_46768 PE=4 SV=1	PHATR_46768	1	3.07269e-06	QLLLPEN(1)ESIMALR	2	1.0965	2	571.616
B5Y3Q5	243	N	Predicted protein (Fragment) OS=Phaeodactylum tricornutum (strain CCAP 1055/1) OX=556484 GN=PHATR_46768 PE=4 SV=1	PHATR_46768	1	2.59085e-14	N(1)QTMVTHFGSQWVILQR	3	0.75475	2	571.616
B5Y3Q5	340	N	Predicted protein (Fragment) OS=Phaeodactylum tricornutum (strain CCAP 1055/1) OX=556484 GN=PHATR_46768 PE=4 SV=1	PHATR_46768	1	6.28396e-13	N(1)QTLSDITDVRYER	3	0.41443	1	571.616
B5Y3Q7	307	N	Predicted protein OS=Phaeodactylum tricornutum (strain CCAP 1055/1) OX=556484 GN=PHATR_46770 PE=4 SV=1	PHATR_46770	1	2.45787e-06	N(1)ASVDCLHAGAAMHCWPDLPAAAAEIYR	4	1.2965	1	768.352
B5Y3Q8	224	N	Predicted protein OS=Phaeodactylum tricornutum (strain CCAP 1055/1) OX=556484 GN=PHATR_36808 PE=4 SV=1	PHATR_36808	1	9.29379e-13	N(1)VTTHLPWSGSQCVAAFPSTSGAAGVER	3	0.828	2	805.078
B5Y3S0	84	N	UDP-glucose 4-epimerase OS=Phaeodactylum tricornutum (strain CCAP 1055/1) OX=556484 GN=GALE1 PE=3 SV=1	GALE1	1	0.00237621	AVLDEFPN(1)ISSCIHFAGLK	3	-0.68759	1	707.691
B5Y3W7	256	N	Tubulin beta chain OS=Phaeodactylum tricornutum (strain CCAP 1055/1) OX=556484 GN=PHATR_21122 PE=3 SV=1	PHATR_21122	1	0.0423343	LAVN(1)MVPFPR	2	1.9744	1	1101.5
B5Y3W7	14	N	Tubulin beta chain OS=Phaeodactylum tricornutum (strain CCAP 1055/1) OX=556484 GN=PHATR_21122 PE=3 SV=1	PHATR_21122	1	3.41186e-08	MREVVHIQAGQCGN(1)QIGAK	4	-0.36698	2	1101.5
B5Y3X3	527	N	Predicted protein (Fragment) OS=Phaeodactylum tricornutum (strain CCAP 1055/1) OX=556484 GN=PHATR_46834 PE=4 SV=1	PHATR_46834	1	0.00633131	N(1)YTTFNAR	2	0.36628	3	670.992
B5Y429	147	N	Predicted protein OS=Phaeodactylum tricornutum (strain CCAP 1055/1) OX=556484 GN=PHATR_46881 PE=4 SV=1	PHATR_46881	1	4.82108e-06	VVVPN(1)STVLPN(1)EVIQLAANR	3	-0.65314	2	493.504
B5Y429	141	N	Predicted protein OS=Phaeodactylum tricornutum (strain CCAP 1055/1) OX=556484 GN=PHATR_46881 PE=4 SV=1	PHATR_46881	1	1.40778e-13	VVVPN(1)STVLPN(1)EVIQLAANR	3	-0.65314	13	493.504
B5Y429	260	N	Predicted protein OS=Phaeodactylum tricornutum (strain CCAP 1055/1) OX=556484 GN=PHATR_46881 PE=4 SV=1	PHATR_46881	1	1.39283e-13	ADLN(1)TTFVPTAGHTRPNR	2	0.41018	7	493.504
B5Y457	336	N	Predicted protein OS=Phaeodactylum tricornutum (strain CCAP 1055/1) OX=556484 GN=PHATR_46905 PE=4 SV=1	PHATR_46905	1	1.8015e-05	HSLPTHYLFYEN(1)YTK	3	1.0529	1	639.309
B5Y460	49	N	Predicted protein OS=Phaeodactylum tricornutum (strain CCAP 1055/1) OX=556484 GN=PHATR_21183 PE=3 SV=1	PHATR_21183	1	2.03101e-22	IPIISN(1)SGVGSEAQSLMGN(1)GGSGN(1)DEEK	3	3.7419	2	921.763
B5Y460	36	N	Predicted protein OS=Phaeodactylum tricornutum (strain CCAP 1055/1) OX=556484 GN=PHATR_21183 PE=3 SV=1	PHATR_21183	1	2.94432e-15	IPIISN(1)SGVGSEAQSLMGN(1)GGSGN(1)DEEK	3	3.7419	3	921.763
B5Y460	54	N	Predicted protein OS=Phaeodactylum tricornutum (strain CCAP 1055/1) OX=556484 GN=PHATR_21183 PE=3 SV=1	PHATR_21183	1	0.00114658	IPIISN(1)SGVGSEAQSLMGN(1)GGSGN(1)DEEK	3	3.7419	1	921.763
B5Y475	304	N	Predicted protein OS=Phaeodactylum tricornutum (strain CCAP 1055/1) OX=556484 GN=PHATR_46922 PE=4 SV=1	PHATR_46922	1	4.00013e-06	EWLHN(1)VTHTPFWAPEK	3	-0.096968	2	499.497
B5Y482	112	N	Predicted protein OS=Phaeodactylum tricornutum (strain CCAP 1055/1) OX=556484 GN=PHATR_46926 PE=4 SV=1	PHATR_46926	1	5.31346e-05	KTVN(1)GSFLSVPETFDDQVYQAK	3	0.57715	1	826.076
B5Y4A0	144	N	Folate gamma-glutamyl hydrolase (Fragment) OS=Phaeodactylum tricornutum (strain CCAP 1055/1) OX=556484 GN=PHATR_13333 PE=4 SV=1	PHATR_13333	1	3.42192e-09	N(1)VTMNNHQLGVSPDR	3	1.2656	2	567.602
B5Y4B0	356	N	Predicted protein OS=Phaeodactylum tricornutum (strain CCAP 1055/1) OX=556484 GN=PHATR_46949 PE=4 SV=1	PHATR_46949	1	9.4736e-09	N(1)TTLLNSDGGGWLESVGK	2	-2.0599	4	925.954
B5Y4F9	93	N	Predicted protein OS=Phaeodactylum tricornutum (strain CCAP 1055/1) OX=556484 GN=PHATR_43824 PE=4 SV=1	PHATR_43824	1	4.52191e-20	NFQN(1)LSVAPETLFR	2	0.21725	1	819.922
B5Y4I4	84	N	Predicted protein (Fragment) OS=Phaeodactylum tricornutum (strain CCAP 1055/1) OX=556484 GN=PHATR_33159 PE=4 SV=1	PHATR_33159	1	3.06144e-09	N(1)HQALTATNPNSSLQDRDKEER	4	0.091731	1	622.973
B5Y4J4	87	N	Predicted protein OS=Phaeodactylum tricornutum (strain CCAP 1055/1) OX=556484 GN=PHATR_43853 PE=4 SV=1	PHATR_43853	1	1.75235e-06	SLRDPQTVLWVEN(1)FTQPALHSGR	4	0.066335	1	664.345
B5Y4K1	393	N	Predicted protein OS=Phaeodactylum tricornutum (strain CCAP 1055/1) OX=556484 GN=PHATR_43861 PE=4 SV=1	PHATR_43861	1	6.70352e-09	LQGFN(1)GSEIYTGR	2	0.80814	1	722.851
B5Y4L9	68	N	Predicted protein (Fragment) OS=Phaeodactylum tricornutum (strain CCAP 1055/1) OX=556484 GN=PHATR_10213 PE=3 SV=1	PHATR_10213	1	5.65237e-05	IYN(1)TTCSAGLK	2	-0.8652	1	615.8
B5Y4P2	544	N	Predicted protein OS=Phaeodactylum tricornutum (strain CCAP 1055/1) OX=556484 GN=PHATR_43891 PE=4 SV=1	PHATR_43891	1	2.32972e-06	GGGN(1)SSVNTATAAVASK	2	-0.78799	1	747.868
B5Y4T5	99	N	Predicted protein OS=Phaeodactylum tricornutum (strain CCAP 1055/1) OX=556484 GN=PHATR_43933 PE=4 SV=1	PHATR_43933	1	2.23103e-09	QQQHHFN(1)VSLSNSALSTEEANAR	4	-1.75	1	475.975
B5Y4U6	118	N	Predicted protein OS=Phaeodactylum tricornutum (strain CCAP 1055/1) OX=556484 GN=PHATR_43941 PE=4 SV=1	PHATR_43941	1	0.000154249	TSTVGTPN(1)STFDFSFDR	2	-2.4239	1	932.458
B5Y4U8	178	N	Predicted protein OS=Phaeodactylum tricornutum (strain CCAP 1055/1) OX=556484 GN=PHATR_33277 PE=4 SV=1	PHATR_33277	1	6.5209e-05	AFWGN(1)VTTAR	2	-0.90517	1	563.282
B5Y4X2	66	N	Predicted protein OS=Phaeodactylum tricornutum (strain CCAP 1055/1) OX=556484 GN=PHATR_43963 PE=4 SV=1	PHATR_43963	1	3.08073e-06	ALHSVN(1)MTSSAAK	3	0.94345	1	440.555
B5Y4Z8	278	N	Predicted protein OS=Phaeodactylum tricornutum (strain CCAP 1055/1) OX=556484 GN=PHATR_33329 PE=4 SV=1	PHATR_33329	1	2.83997e-26	DPTMN(1)MTMTVLSCVPR	3	-3.8553	12	705.658
B5Y509	234	N	PDS-like 1, phytoene desaturase-like protein, phytoene dehydrogenase-like protein OS=Phaeodactylum tricornutum (strain CCAP 1055/1) OX=556484 GN=PDS-like1 PE=4 SV=1	PDS-like1	1	0.00164029	N(1)GTVSDSLVAPLATK	2	-1.0437	2	738.396
B5Y520	283	N	Predicted protein OS=Phaeodactylum tricornutum (strain CCAP 1055/1) OX=556484 GN=PHATR_33351 PE=4 SV=1	PHATR_33351	1	0.000139154	YLSLAN(1)ITVR	2	-1.3444	2	772.601
B5Y520	428	N	Predicted protein OS=Phaeodactylum tricornutum (strain CCAP 1055/1) OX=556484 GN=PHATR_33351 PE=4 SV=1	PHATR_33351	1	5.0751e-21	RFFPDPEHSSLDEAFVN(1)MTHEFFER	5	-0.438	2	772.601
B5Y527	664	N	Predicted protein OS=Phaeodactylum tricornutum (strain CCAP 1055/1) OX=556484 GN=PHATR_44011 PE=4 SV=1	PHATR_44011	1	8.77198e-30	ENNLSGPLQATTSGTN(1)VSASATHGLGTLR	3	-0.86035	2	953.472
B5Y558	234	N	UDP-N-acetylglucosamine--peptide N-acetylglucosaminyltransferase OS=Phaeodactylum tricornutum (strain CCAP 1055/1) OX=556484 GN=PHATR_44040 PE=4 SV=1	PHATR_44040	1	3.09192e-07	NMLTDWGFN(1)GTQFDR	2	0.32093	3	602.266
B5Y560	169	N	Predicted protein OS=Phaeodactylum tricornutum (strain CCAP 1055/1) OX=556484 GN=PHATR_44042 PE=4 SV=1	PHATR_44042	1	0.000218337	TAAQEPTPPPTTN(1)SPKPK	3	0.62532	1	621.327
B5Y578	103	N	Cytochrome c6, cytochrome c553 OS=Phaeodactylum tricornutum (strain CCAP 1055/1) OX=556484 GN=PetJ PE=3 SV=1	PetJ	1	0.00180012	N(1)AMPAFGGR	2	0.18425	1	487.287
B5Y593	160	N	Predicted protein OS=Phaeodactylum tricornutum (strain CCAP 1055/1) OX=556484 GN=PHATR_33427 PE=4 SV=1	PHATR_33427	1	2.30323e-18	SN(1)VTAYVTLEPCSHYGK	2	-0.15719	2	643.636
B5Y5B4	119	N	Predicted protein OS=Phaeodactylum tricornutum (strain CCAP 1055/1) OX=556484 GN=PHATR_44091 PE=4 SV=1	PHATR_44091	1	0.00155523	VDN(1)VILEGITFVN(1)ATR	2	1.7578	1	773.401
B5Y5B4	129	N	Predicted protein OS=Phaeodactylum tricornutum (strain CCAP 1055/1) OX=556484 GN=PHATR_44091 PE=4 SV=1	PHATR_44091	1	2.09179e-09	VDN(1)VILEGITFVN(1)ATR	2	1.7578	25	773.401
B5Y5B6	382	N	Predicted protein OS=Phaeodactylum tricornutum (strain CCAP 1055/1) OX=556484 GN=PHATR_33450 PE=4 SV=1	PHATR_33450	1	1.21721e-09	IDPFVDSN(1)LSYYPLTK	2	2.1835	1	656.329
B5Y5B6	338	N	Predicted protein OS=Phaeodactylum tricornutum (strain CCAP 1055/1) OX=556484 GN=PHATR_33450 PE=4 SV=1	PHATR_33450	1	4.69472e-07	FPSVLLN(1)DTMR	2	-2.5991	5	656.329
B5Y5C7	248	N	Predicted protein OS=Phaeodactylum tricornutum (strain CCAP 1055/1) OX=556484 GN=PHATR_33462 PE=4 SV=1	PHATR_33462	1	0.00245806	N(1)LTHVMNR	2	-0.4243	1	494.25
B5Y5C8	224	N	Short-chain alcohol dehydrogenase with NAD or NADP as acceptor OS=Phaeodactylum tricornutum (strain CCAP 1055/1) OX=556484 GN=PHATR_33463 PE=4 SV=1	PHATR_33463	1	5.11773e-05	GIAVGIFHPGFN(1)K	3	-0.5478	3	766.402
B5Y5C9	690	N	Predicted protein OS=Phaeodactylum tricornutum (strain CCAP 1055/1) OX=556484 GN=PHATR_18693 PE=4 SV=1	PHATR_18693	1	2.72092e-28	THVTGVLEEPTN(1)ATDIK	2	-1.0731	5	1095.02
B5Y5C9	399	N	Predicted protein OS=Phaeodactylum tricornutum (strain CCAP 1055/1) OX=556484 GN=PHATR_18693 PE=4 SV=1	PHATR_18693	1	3.88349e-07	SIDGN(1)TTSISPALSNVK	2	0.52513	3	1095.02
B5Y5G8	184	N	Predicted protein OS=Phaeodactylum tricornutum (strain CCAP 1055/1) OX=556484 GN=PHATR_44137 PE=4 SV=1	PHATR_44137	1	8.13528e-06	AFQNLVGQTCYSSEKDRTEEDGLYGFCDMGTN(1)K	4	0.36149	1	956.666
B5Y5H3	184	N	Predicted protein OS=Phaeodactylum tricornutum (strain CCAP 1055/1) OX=556484 GN=PHATR_44141 PE=4 SV=1	PHATR_44141	1	5.21098e-06	N(1)DSQLMMHVDK	3	0.44668	8	442.962
B5Y5J1	50	N	Predicted protein (Fragment) OS=Phaeodactylum tricornutum (strain CCAP 1055/1) OX=556484 GN=PHATR_18735 PE=4 SV=1	PHATR_18735	1	7.01636e-06	N(1)QGAASVAGQQPPVPK	2	-0.050043	1	774.91
B5Y5K3	328	N	Predicted protein OS=Phaeodactylum tricornutum (strain CCAP 1055/1) OX=556484 GN=PHATR_44170 PE=4 SV=1	PHATR_44170	1	0.013053	ALN(1)WTFPN(1)SR	2	1.1604	1	604.801
B5Y5K3	323	N	Predicted protein OS=Phaeodactylum tricornutum (strain CCAP 1055/1) OX=556484 GN=PHATR_44170 PE=4 SV=1	PHATR_44170	1	6.62784e-05	ALN(1)WTFPN(1)SR	2	1.1604	2	604.801
B5Y5K7	181	N	Predicted protein OS=Phaeodactylum tricornutum (strain CCAP 1055/1) OX=556484 GN=PHATR_44172 PE=3 SV=1	PHATR_44172	1	0.0127463	VFSTN(1)FSR	2	1.2817	1	480.737
B5Y5K8	246	N	Predicted protein OS=Phaeodactylum tricornutum (strain CCAP 1055/1) OX=556484 GN=PHATR_33543 PE=4 SV=1	PHATR_33543	1	0.0479971	LTCLN(1)N(1)IQGPVTIR	2	-3.7016	1	802.926
B5Y5K8	247	N	Predicted protein OS=Phaeodactylum tricornutum (strain CCAP 1055/1) OX=556484 GN=PHATR_33543 PE=4 SV=1	PHATR_33543	1	0.0479971	LTCLN(1)N(1)IQGPVTIR	2	-3.7016	1	802.926
B5Y5L7	470	N	Predicted protein OS=Phaeodactylum tricornutum (strain CCAP 1055/1) OX=556484 GN=PHATR_44182 PE=4 SV=1	PHATR_44182	1	5.11202e-20	EQTGFVYDPTTLVQLSN(1)FTYK	3	-0.70198	5	1227.6
B5Y5M0	104	N	Predicted protein (Fragment) OS=Phaeodactylum tricornutum (strain CCAP 1055/1) OX=556484 GN=PHATR_18769 PE=4 SV=1	PHATR_18769	1	5.85101e-08	DLN(1)VTPPPGQEGCEAMVICTSAVPK	2	0.96382	4	896.089
B5Y5N6	262	N	Succinate dehydrogenase [ubiquinone] flavoprotein subunit, mitochondrial OS=Phaeodactylum tricornutum (strain CCAP 1055/1) OX=556484 GN=SDH1 PE=3 SV=1	SDH1	1	0.0250761	TYFSCTSAHTCTGDGN(1)AMAMR	3	-0.85928	1	549.268
B5Y5Q0	367	N	Predicted protein OS=Phaeodactylum tricornutum (strain CCAP 1055/1) OX=556484 GN=PHATR_44208 PE=3 SV=1	PHATR_44208	1	2.95737e-09	DTSWAAVN(1)VTQPLK	2	-0.51341	2	766.896
B5Y5Q0	638	N	Predicted protein OS=Phaeodactylum tricornutum (strain CCAP 1055/1) OX=556484 GN=PHATR_44208 PE=3 SV=1	PHATR_44208	1	0.0135876	SN(1)YSTLGPHAQR	3	0.80615	1	766.896
B5Y5V8	418	N	Predicted protein OS=Phaeodactylum tricornutum (strain CCAP 1055/1) OX=556484 GN=PHATR_44250 PE=4 SV=1	PHATR_44250	1	9.07801e-10	FDCPLPLN(1)ATSIHR	3	1.1294	1	548.608
B7FNU0	66	N	Carbonic anhydrase OS=Phaeodactylum tricornutum (strain CCAP 1055/1) OX=556484 GN=PHATRDRAFT_42406 PE=3 SV=1	PHATRDRAFT_42406	1	2.80014e-06	SYDLDITEIFDGN(1)KK	3	1.0846	1	998.462
B7FNU4	324	N	Predicted protein OS=Phaeodactylum tricornutum (strain CCAP 1055/1) OX=556484 GN=PHATRDRAFT_42586 PE=4 SV=1	PHATRDRAFT_42586	1	0.045004	HN(1)FIQSQR	2	1.424	1	837.393
B7FNU5	517	N	Predicted protein OS=Phaeodactylum tricornutum (strain CCAP 1055/1) OX=556484 GN=PHATRDRAFT_42587 PE=4 SV=1	PHATRDRAFT_42587	1	0.00897666	GN(1)ATVPLPSAK	2	0.67168	1	529.292
B7FNU8	315	N	Predicted protein OS=Phaeodactylum tricornutum (strain CCAP 1055/1) OX=556484 GN=PHATRDRAFT_42590 PE=4 SV=1	PHATRDRAFT_42590	1	9.59776e-06	AGASN(1)ISYAGR	2	0.86263	2	535.262
B7FNW5	156	N	Predicted protein OS=Phaeodactylum tricornutum (strain CCAP 1055/1) OX=556484 GN=PHATRDRAFT_42603 PE=4 SV=1	PHATRDRAFT_42603	1	1.95503e-07	VNELLN(1)TTTIK	2	-1.014	1	553.292
B7FNW5	71	N	Predicted protein OS=Phaeodactylum tricornutum (strain CCAP 1055/1) OX=556484 GN=PHATRDRAFT_42603 PE=4 SV=1	PHATRDRAFT_42603	1	0.000395611	N(1)VTELVWNK	2	-0.015155	1	553.292
B7FNW8	162	N	Predicted protein OS=Phaeodactylum tricornutum (strain CCAP 1055/1) OX=556484 GN=PHATRDRAFT_42606 PE=4 SV=1	PHATRDRAFT_42606	1	1.59345e-07	GAITPYYN(1)MTLR	2	1.4009	7	709.847
B7FNX7	228	N	Predicted protein OS=Phaeodactylum tricornutum (strain CCAP 1055/1) OX=556484 GN=PHATRDRAFT_42612 PE=4 SV=1	PHATRDRAFT_42612	1	0.000792385	AMASIN(1)SAVTK	2	0.34049	2	554.787
B7FP09	8	N	Predicted protein OS=Phaeodactylum tricornutum (strain CCAP 1055/1) OX=556484 GN=PHATRDRAFT_42636 PE=4 SV=1	PHATRDRAFT_42636	1	2.30683e-08	ATAPAAN(1)STQHQGPK	2	0.72715	1	760.876
B7FP39	169	N	Predicted protein OS=Phaeodactylum tricornutum (strain CCAP 1055/1) OX=556484 GN=PHATRDRAFT_42663 PE=4 SV=1	PHATRDRAFT_42663	1	1.06675e-06	GTFWSGVDSAYGLTQN(1)K	2	0.65375	1	917.431
B7FP49	219	N	Protein transport protein SEC23 OS=Phaeodactylum tricornutum (strain CCAP 1055/1) OX=556484 GN=Sec23 PE=3 SV=1	Sec23	1	1.05196e-07	HPGQQSQPN(1)GQTSMGGPGQEVLER	2	-0.24994	3	846.722
B7FP52	546	N	Predicted protein OS=Phaeodactylum tricornutum (strain CCAP 1055/1) OX=556484 GN=PHATRDRAFT_42675 PE=4 SV=1	PHATRDRAFT_42675	1	6.11427e-25	HIVPLLN(1)ETSVGIVHGR	3	-1.5782	6	615.347
B7FP69	100	N	Predicted protein OS=Phaeodactylum tricornutum (strain CCAP 1055/1) OX=556484 GN=PHATRDRAFT_42688 PE=4 SV=1	PHATRDRAFT_42688	1	3.03998e-09	ASPSDYVHSFQSN(1)ATR	3	0.13183	1	590.604
B7FPA6	58	N	Peptidylprolyl isomerase (Fragment) OS=Phaeodactylum tricornutum (strain CCAP 1055/1) OX=556484 GN=PHATRDRAFT_8940 PE=4 SV=1	PHATRDRAFT_8940	1	1.78042e-08	N(1)QSVPFIFTVGDGNAIAGVDEGLR	3	1.6662	3	1240.12
B7FPJ4	718	N	Predicted protein OS=Phaeodactylum tricornutum (strain CCAP 1055/1) OX=556484 GN=PHATRDRAFT_42788 PE=4 SV=1	PHATRDRAFT_42788	1	0.0040403	N(1)YTSVHR	2	0.15092	1	436.753
B7FPJ4	1055	N	Predicted protein OS=Phaeodactylum tricornutum (strain CCAP 1055/1) OX=556484 GN=PHATRDRAFT_42788 PE=4 SV=1	PHATRDRAFT_42788	1	2.25301e-24	KEPVYTAEVYFN(1)TTASSLK	3	1.265	5	436.753
B7FPL5	352	N	Predicted protein OS=Phaeodactylum tricornutum (strain CCAP 1055/1) OX=556484 GN=PHATRDRAFT_42800 PE=4 SV=1	PHATRDRAFT_42800	1	0.000144883	VKDHQGQTALSAAQAN(1)GK	3	0.26112	2	456.985
B7FPN6	401	N	Predicted protein OS=Phaeodactylum tricornutum (strain CCAP 1055/1) OX=556484 GN=PHATRDRAFT_42818 PE=4 SV=1	PHATRDRAFT_42818	1	1.10526e-07	VDLISN(1)VSSVTR	3	2.195	2	523.966
B7FPN6	353	N	Predicted protein OS=Phaeodactylum tricornutum (strain CCAP 1055/1) OX=556484 GN=PHATRDRAFT_42818 PE=4 SV=1	PHATRDRAFT_42818	1	3.76902e-07	VTAN(1)ATGLHGLISGK	2	-0.4545	3	523.966
B7FPN6	225	N	Predicted protein OS=Phaeodactylum tricornutum (strain CCAP 1055/1) OX=556484 GN=PHATRDRAFT_42818 PE=4 SV=1	PHATRDRAFT_42818	1	0.0043852	SVAEPPAN(1)ASYLPR	3	1.2313	1	523.966
B7FPN6	529	N	Predicted protein OS=Phaeodactylum tricornutum (strain CCAP 1055/1) OX=556484 GN=PHATRDRAFT_42818 PE=4 SV=1	PHATRDRAFT_42818	1	0.000930926	LN(1)HTDLWR	2	0.21289	4	523.966
B7FPP5	938	N	Predicted protein OS=Phaeodactylum tricornutum (strain CCAP 1055/1) OX=556484 GN=PHATRDRAFT_42826 PE=4 SV=1	PHATRDRAFT_42826	1	5.84479e-09	VGN(1)GTLSLFFNGVR	2	-3.1218	1	742.885
B7FPR0	133	N	Predicted protein OS=Phaeodactylum tricornutum (strain CCAP 1055/1) OX=556484 GN=PHATRDRAFT_41686 PE=3 SV=1	PHATRDRAFT_41686	1	1.46e-09	SYHGGTSN(1)SQQATGDFRR	3	-0.13667	4	413.697
B7FPS4	311	N	Predicted protein OS=Phaeodactylum tricornutum (strain CCAP 1055/1) OX=556484 GN=PHATRDRAFT_9509 PE=4 SV=1	PHATRDRAFT_9509	1	3.42919e-20	YTFLN(1)GTTIQTHQYSVTEHLR	3	-0.63411	2	628.814
B7FPS8	84	N	Predicted protein OS=Phaeodactylum tricornutum (strain CCAP 1055/1) OX=556484 GN=PHATRDRAFT_31948 PE=4 SV=1	PHATRDRAFT_31948	1	4.6611e-08	IIGEEDPKDGFLSVATN(1)K	2	2.4863	3	527.769
B7FPV5	1075	N	Predicted protein OS=Phaeodactylum tricornutum (strain CCAP 1055/1) OX=556484 GN=PHATRDRAFT_42876 PE=4 SV=1	PHATRDRAFT_42876	1	8.8506e-11	SLYN(1)LTSVVSDRDPSLVPEGIPISR	3	1.2698	1	906.48
B7FPY5	244	N	Predicted protein OS=Phaeodactylum tricornutum (strain CCAP 1055/1) OX=556484 GN=PHATRDRAFT_42896 PE=4 SV=1	PHATRDRAFT_42896	1	1.23737e-06	LRN(1)ETGEPEGLFR	3	-0.68464	1	507.591
B7FQ07	482	N	Predicted protein OS=Phaeodactylum tricornutum (strain CCAP 1055/1) OX=556484 GN=PHATRDRAFT_42917 PE=4 SV=1	PHATRDRAFT_42917	1	0.00204634	LTN(1)ITGPR	2	-0.17712	1	437.748
B7FQ28	306	N	Arylsulfatase OS=Phaeodactylum tricornutum (strain CCAP 1055/1) OX=556484 GN=PHATRDRAFT_42934 PE=4 SV=1	PHATRDRAFT_42934	1	2.31406e-13	TYAGMLSAADESIGN(1)VTK	2	3.6998	9	870.873
B7FQ28	230	N	Arylsulfatase OS=Phaeodactylum tricornutum (strain CCAP 1055/1) OX=556484 GN=PHATRDRAFT_42934 PE=4 SV=1	PHATRDRAFT_42934	1	0.00101777	GN(1)YSTHVFTR	3	0.44913	3	870.873
B7FQ28	285	N	Arylsulfatase OS=Phaeodactylum tricornutum (strain CCAP 1055/1) OX=556484 GN=PHATRDRAFT_42934 PE=4 SV=1	PHATRDRAFT_42934	1	3.71308e-09	KFYEGATYSN(1)WTDQR	3	2.402	3	870.873
B7FQ41	323	N	Predicted protein OS=Phaeodactylum tricornutum (strain CCAP 1055/1) OX=556484 GN=PHATRDRAFT_32065 PE=4 SV=1	PHATRDRAFT_32065	1	0.0555261	LTTEN(1)KALK	2	-0.2549	1	453.249
B7FQ72	425	N	Mitochondria-targeted chaperonin OS=Phaeodactylum tricornutum (strain CCAP 1055/1) OX=556484 GN=CPN60_1 PE=3 SV=1	CPN60_1	1	0.0507836	VVDALN(1)ATR	2	0.62456	1	949.798
B7FQ84	356	N	Protein heat shock protein Hsp70 OS=Phaeodactylum tricornutum (strain CCAP 1055/1) OX=556484 GN=HSP70A PE=3 SV=1	HSP70A	1	6.507e-05	VQSMLSEFFN(1)GKEPCK	3	0.80731	1	625.818
B7FQ92	189	N	Predicted protein OS=Phaeodactylum tricornutum (strain CCAP 1055/1) OX=556484 GN=PHATRDRAFT_42990 PE=4 SV=1	PHATRDRAFT_42990	1	1.08115e-07	SPWELSFN(1)TSIR	2	-0.1504	1	897.044
B7FQ92	415	N	Predicted protein OS=Phaeodactylum tricornutum (strain CCAP 1055/1) OX=556484 GN=PHATRDRAFT_42990 PE=4 SV=1	PHATRDRAFT_42990	1	9.27562e-05	VGEFHVN(1)YTIAMPWTSPPYVR	3	0.22773	1	897.044
B7FQ92	491	N	Predicted protein OS=Phaeodactylum tricornutum (strain CCAP 1055/1) OX=556484 GN=PHATRDRAFT_42990 PE=4 SV=1	PHATRDRAFT_42990	1	6.88373e-40	FTTGDGFQQN(1)ISFEDHESPDGFLGGTGCR	4	-0.69847	2	897.044
B7FQB6	417	N	Predicted protein (Fragment) OS=Phaeodactylum tricornutum (strain CCAP 1055/1) OX=556484 GN=PHATRDRAFT_107 PE=4 SV=1	PHATRDRAFT_107	1	0.0452594	KLEYLN(1)LSR	2	-0.21938	1	569.821
B7FQD3	264	N	Predicted protein OS=Phaeodactylum tricornutum (strain CCAP 1055/1) OX=556484 GN=PHATRDRAFT_43025 PE=4 SV=1	PHATRDRAFT_43025	1	5.55478e-09	ITLPN(1)GTIEDYGVSDADILR	3	0.017597	2	1083.05
B7FQE7	964	N	Predicted protein OS=Phaeodactylum tricornutum (strain CCAP 1055/1) OX=556484 GN=PHATRDRAFT_43037 PE=4 SV=1	PHATRDRAFT_43037	1	5.99027e-07	SSSSRPQDTFFAN(1)FTEIPLDELPAVASESTEK	3	1.5947	2	704.383
B7FQE7	451	N	Predicted protein OS=Phaeodactylum tricornutum (strain CCAP 1055/1) OX=556484 GN=PHATRDRAFT_43037 PE=4 SV=1	PHATRDRAFT_43037	1	7.16764e-09	N(1)VTN(1)IGTSASGPK	2	0.42572	4	704.383
B7FQE7	454	N	Predicted protein OS=Phaeodactylum tricornutum (strain CCAP 1055/1) OX=556484 GN=PHATRDRAFT_43037 PE=4 SV=1	PHATRDRAFT_43037	1	0.00197828	N(1)VTN(1)IGTSASGPK	2	0.42572	1	704.383
B7FQF2	239	N	Predicted protein OS=Phaeodactylum tricornutum (strain CCAP 1055/1) OX=556484 GN=PHATRDRAFT_43041 PE=4 SV=1	PHATRDRAFT_43041	1	0.0236688	AVAQYN(1)GMDMGMGTK	2	-1.3435	2	811.336
B7FQF4	112	N	Predicted protein OS=Phaeodactylum tricornutum (strain CCAP 1055/1) OX=556484 GN=PHATRDRAFT_43043 PE=4 SV=1	PHATRDRAFT_43043	1	5.49226e-12	LFDDAMKN(1)HSGVVAMGLLADSGIIQTVPLCEIEAYNR	4	-1.8301	1	1017.5
B7FQH4	100	N	Calcyclin-binding protein OS=Phaeodactylum tricornutum (strain CCAP 1055/1) OX=556484 GN=CacyBP PE=4 SV=1	CacyBP	1	0.000265857	RADPPTVSSSTGN(1)AK	3	1.3935	1	743.305
B7FQL3	228	N	Predicted protein (Fragment) OS=Phaeodactylum tricornutum (strain CCAP 1055/1) OX=556484 GN=PHATRDRAFT_9005 PE=3 SV=1	PHATRDRAFT_9005	1	3.45432e-11	LDPEVN(1)LTQIAER	3	1.115	2	750.893
B7FQM8	371	N	Predicted protein OS=Phaeodactylum tricornutum (strain CCAP 1055/1) OX=556484 GN=PHATRDRAFT_43106 PE=4 SV=1	PHATRDRAFT_43106	1	4.21847e-16	SPHHDLVPHMTN(1)VSHVVHHLSIGEPVAER	5	0.032466	1	879.77
B7FQM8	97	N	Predicted protein OS=Phaeodactylum tricornutum (strain CCAP 1055/1) OX=556484 GN=PHATRDRAFT_43106 PE=4 SV=1	PHATRDRAFT_43106	1	1.58006e-07	CEYAVVDVVSVLGTEQN(1)VSSHITK	3	0.088138	1	879.77
B7FQW3	255	N	Predicted protein OS=Phaeodactylum tricornutum (strain CCAP 1055/1) OX=556484 GN=PHATRDRAFT_43176 PE=4 SV=1	PHATRDRAFT_43176	1	0.0138746	GLQQAGMTGAGN(1)AMGR	2	-0.54405	1	776.354
B7FQX7	84	N	Predicted protein OS=Phaeodactylum tricornutum (strain CCAP 1055/1) OX=556484 GN=PHATRDRAFT_43187 PE=4 SV=1	PHATRDRAFT_43187	1	0.00293221	ASSN(1)VSVTLLDASQR	2	0.07214	1	775.899
B7FQY9	278	N	Predicted protein (Fragment) OS=Phaeodactylum tricornutum (strain CCAP 1055/1) OX=556484 GN=PHATRDRAFT_8860 PE=4 SV=1	PHATRDRAFT_8860	1	3.18982e-10	SEMN(1)ATIDIDSSLKDFAEDFVSYK	3	-0.11609	2	400.219
B7FQY9	406	N	Predicted protein (Fragment) OS=Phaeodactylum tricornutum (strain CCAP 1055/1) OX=556484 GN=PHATRDRAFT_8860 PE=4 SV=1	PHATRDRAFT_8860	1	0.00365738	N(1)VTHGIR	2	0.91365	2	400.219
B7FR17	458	N	Sulfhydryl oxidase OS=Phaeodactylum tricornutum (strain CCAP 1055/1) OX=556484 GN=PHATRDRAFT_43224 PE=4 SV=1	PHATRDRAFT_43224	1	1.23381e-06	IGN(1)YTSLPFKK	3	0.58176	7	571.803
B7FR19	143	N	Predicted protein OS=Phaeodactylum tricornutum (strain CCAP 1055/1) OX=556484 GN=PHATRDRAFT_43225 PE=4 SV=1	PHATRDRAFT_43225	1	0.0280659	VLTARVHAN(1)AR	2	3.0011	1	1088.52
B7FR37	89	N	Violaxanthin deepoxidase-related, chloroplast OS=Phaeodactylum tricornutum (strain CCAP 1055/1) OX=556484 GN=VDR PE=4 SV=1	VDR	1	8.21054e-06	NDLIQGPVSAN(1)K	2	0.10198	2	629.83
B7FR43	1235	N	Predicted protein OS=Phaeodactylum tricornutum (strain CCAP 1055/1) OX=556484 GN=PHATRDRAFT_43245 PE=4 SV=1	PHATRDRAFT_43245	1	1.78605e-12	RN(1)ETSVMLATANSVR	3	0.3066	4	707.299
B7FR56	404	N	Predicted protein OS=Phaeodactylum tricornutum (strain CCAP 1055/1) OX=556484 GN=PHATRDRAFT_43258 PE=4 SV=1	PHATRDRAFT_43258	1	4.35008e-09	N(1)GASQPVSTAGTQYVTSQK	2	0.92314	1	962.966
B7FR62	138	N	Predicted protein OS=Phaeodactylum tricornutum (strain CCAP 1055/1) OX=556484 GN=PHATRDRAFT_8770 PE=3 SV=1	PHATRDRAFT_8770	1	6.64989e-07	N(1)ITIVDTPGILSGQK	2	1.6496	3	779.932
B7FR64	323	N	Predicted protein OS=Phaeodactylum tricornutum (strain CCAP 1055/1) OX=556484 GN=PHATRDRAFT_43266 PE=4 SV=1	PHATRDRAFT_43266	1	0.0144242	GISPN(1)VSSVPK	2	-0.020482	2	544.298
B7FR90	204	N	Predicted protein OS=Phaeodactylum tricornutum (strain CCAP 1055/1) OX=556484 GN=PHATRDRAFT_42426 PE=4 SV=1	PHATRDRAFT_42426	1	4.36003e-31	TDIAALLEN(1)YTCTDDSLN(1)SSK	2	0.61028	4	1169.02
B7FR90	195	N	Predicted protein OS=Phaeodactylum tricornutum (strain CCAP 1055/1) OX=556484 GN=PHATRDRAFT_42426 PE=4 SV=1	PHATRDRAFT_42426	1	4.36003e-31	TDIAALLEN(1)YTCTDDSLN(1)SSK	2	0.61028	4	1169.02
B7FRA8	250	N	Predicted protein OS=Phaeodactylum tricornutum (strain CCAP 1055/1) OX=556484 GN=PHATRDRAFT_42441 PE=4 SV=1	PHATRDRAFT_42441	1	0.00424206	TVTTSN(1)SQYSSQQR	2	-2.1654	2	1010.95
B7FRC3	319	N	Predicted protein OS=Phaeodactylum tricornutum (strain CCAP 1055/1) OX=556484 GN=PHATRDRAFT_17166 PE=4 SV=1	PHATRDRAFT_17166	1	3.5058e-07	HIHVFDPEDSEHYN(1)ASHVIHHLSFGPEIQGK	6	-1.5662	3	716.744
B7FRD4	128	N	Predicted protein OS=Phaeodactylum tricornutum (strain CCAP 1055/1) OX=556484 GN=PHATRDRAFT_42457 PE=4 SV=1	PHATRDRAFT_42457	1	1.17854e-70	SN(1)VSSSALTRPDGDGGLFTSGLSAEQLAK	3	-1.0172	3	999.507
B7FRI5	327	N	Predicted protein OS=Phaeodactylum tricornutum (strain CCAP 1055/1) OX=556484 GN=PHATRDRAFT_42504 PE=4 SV=1	PHATRDRAFT_42504	1	0.0121926	GQDTN(1)VTLTQSMAGAAR	2	2.7692	1	868.915
B7FRQ6	169	N	Predicted protein OS=Phaeodactylum tricornutum (strain CCAP 1055/1) OX=556484 GN=PHATRDRAFT_42561 PE=3 SV=1	PHATRDRAFT_42561	1	1.4293e-13	KPDGTTSNILN(1)GTCQAGQLLR	3	1.019	1	749.714
B7FRU0	171	N	Predicted protein OS=Phaeodactylum tricornutum (strain CCAP 1055/1) OX=556484 GN=PHATRDRAFT_43309 PE=4 SV=1	PHATRDRAFT_43309	1	0.00606911	FN(1)VSLVGK	2	-0.68828	2	433.747
B7FRW2	149	N	Protein fucoxanthin chlorophyl a/c protein OS=Phaeodactylum tricornutum (strain CCAP 1055/1) OX=556484 GN=Lhcf4 PE=1 SV=1	Lhcf4	1	2.64355e-09	N(1)GAIDFGWDTFDEETQFKK	3	-1.0513	1	450.749
B7FRW2	173	N	Protein fucoxanthin chlorophyl a/c protein OS=Phaeodactylum tricornutum (strain CCAP 1055/1) OX=556484 GN=Lhcf4 PE=1 SV=1	Lhcf4	1	0.000838325	RAIELN(1)QGR	3	0.24852	4	450.749
B7FRW2	106	N	Protein fucoxanthin chlorophyl a/c protein OS=Phaeodactylum tricornutum (strain CCAP 1055/1) OX=556484 GN=Lhcf4 PE=1 SV=1	Lhcf4	1	0.000503231	TFAEIPN(1)GFAAFK	2	1.1994	1	450.749
B7FRX1	380	N	Endodeoxyribonuclease OS=Phaeodactylum tricornutum (strain CCAP 1055/1) OX=556484 GN=PHATRDRAFT_54080 PE=4 SV=1	PHATRDRAFT_54080	1	0.00707608	AVRDDEIPLLLN(1)R	3	-0.81366	1	509.619
B7FS11	898	N	Predicted protein OS=Phaeodactylum tricornutum (strain CCAP 1055/1) OX=556484 GN=PHATRDRAFT_43370 PE=4 SV=1	PHATRDRAFT_43370	1	0.000118754	N(1)KTESLGSEVPSSFFK	3	-0.14119	1	1049.18
B7FS11	264	N	Predicted protein OS=Phaeodactylum tricornutum (strain CCAP 1055/1) OX=556484 GN=PHATRDRAFT_43370 PE=4 SV=1	PHATRDRAFT_43370	1	6.1683e-08	LETN(1)VTYFVLPEEDFGSFVK	3	1.5418	5	1049.18
B7FS16	509	N	9-cis-epoxycarotenoid dioxygenase OS=Phaeodactylum tricornutum (strain CCAP 1055/1) OX=556484 GN=PHATRDRAFT_43374 PE=3 SV=1	PHATRDRAFT_43374	1	7.74025e-10	FNLVN(1)DTESSTKGDVLGK	3	-0.7692	1	642.99
B7FS21	242	N	Predicted protein OS=Phaeodactylum tricornutum (strain CCAP 1055/1) OX=556484 GN=PHATRDRAFT_56626 PE=3 SV=1	PHATRDRAFT_56626	1	5.33051e-14	SSDGTTTASYPAVN(1)AIQQDSVCR	2	-0.97052	1	1216.05
B7FS69	1790	N	Predicted protein OS=Phaeodactylum tricornutum (strain CCAP 1055/1) OX=556484 GN=PHATRDRAFT_43423 PE=4 SV=1	PHATRDRAFT_43423	1	8.97164e-07	IAHVVSHPPVTN(1)SSLQGLTTEKF	4	0.16152	1	617.078
B7FS79	203	N	Predicted protein OS=Phaeodactylum tricornutum (strain CCAP 1055/1) OX=556484 GN=PHATRDRAFT_43432 PE=3 SV=1	PHATRDRAFT_43432	1	0.00960981	AVSTFPN(1)ATVAEYGR	2	-0.7944	1	793.391
B7FSD0	145	N	Predicted protein (Fragment) OS=Phaeodactylum tricornutum (strain CCAP 1055/1) OX=556484 GN=PHATRDRAFT_4936 PE=3 SV=1	PHATRDRAFT_4936	1	0.00198396	IDYFPN(1)ATVAEYGLIDLDDFVVHK	3	-1.0667	2	947.798
B7FSE2	539	N	Predicted protein OS=Phaeodactylum tricornutum (strain CCAP 1055/1) OX=556484 GN=PHATRDRAFT_43490 PE=3 SV=1	PHATRDRAFT_43490	1	0.000245921	KN(1)ESELLILQANK	3	-1.4001	1	501.615
B7FSF4	127	N	Glutaredoxin OS=Phaeodactylum tricornutum (strain CCAP 1055/1) OX=556484 GN=GLRXC1 PE=4 SV=1	GLRXC1	1	1.65455e-10	TVPN(1)VFVGGQHVGGNDDTQAAAASGK	3	2.3522	2	401.737
B7FSH0	345	N	Predicted protein OS=Phaeodactylum tricornutum (strain CCAP 1055/1) OX=556484 GN=PHATRDRAFT_32733 PE=4 SV=1	PHATRDRAFT_32733	1	8.37178e-05	PLVWEFN(1)GTK	2	-1.2496	4	597.308
B7FSK5	70	N	Predicted protein OS=Phaeodactylum tricornutum (strain CCAP 1055/1) OX=556484 GN=PHATRDRAFT_43541 PE=4 SV=1	PHATRDRAFT_43541	1	0.0112461	FSYVHPPVN(1)GTK	2	0.3951	3	450.231
B7FSK5	388	N	Predicted protein OS=Phaeodactylum tricornutum (strain CCAP 1055/1) OX=556484 GN=PHATRDRAFT_43541 PE=4 SV=1	PHATRDRAFT_43541	1	0.000492006	WN(1)ETKKPYDVITDWK	3	-0.36833	1	450.231
B7FSM0	175	N	Predicted protein OS=Phaeodactylum tricornutum (strain CCAP 1055/1) OX=556484 GN=PHATRDRAFT_43552 PE=4 SV=1	PHATRDRAFT_43552	1	7.37708e-28	QSVINFVIN(1)ATDGKDECEGLKK	4	-0.7634	2	617.811
B7FSM1	117	N	Predicted protein OS=Phaeodactylum tricornutum (strain CCAP 1055/1) OX=556484 GN=PHATRDRAFT_32784 PE=4 SV=1	PHATRDRAFT_32784	1	0.000219356	RTN(1)QTLSSEDPLSYLVHEGGYTR	4	0.30297	1	657.321
B7FSV5	155	N	Predicted protein OS=Phaeodactylum tricornutum (strain CCAP 1055/1) OX=556484 GN=PHATRDRAFT_43615 PE=4 SV=1	PHATRDRAFT_43615	1	0.0038345	TYQPPREN(1)ATYIDDPKDLR	4	0.21394	1	710.816
B7FSV5	606	N	Predicted protein OS=Phaeodactylum tricornutum (strain CCAP 1055/1) OX=556484 GN=PHATRDRAFT_43615 PE=4 SV=1	PHATRDRAFT_43615	1	5.75996e-09	LDSGEIEVTPGN(1)YSITGPR	3	-0.48617	2	710.816
B7FT10	336	N	Predicted protein OS=Phaeodactylum tricornutum (strain CCAP 1055/1) OX=556484 GN=PHATRDRAFT_43657 PE=3 SV=1	PHATRDRAFT_43657	1	9.50267e-21	N(1)SMSVETVTPSGTATASAPPR	3	0.35906	4	658.833
B7FT32	358	N	Predicted protein OS=Phaeodactylum tricornutum (strain CCAP 1055/1) OX=556484 GN=PHATRDRAFT_43677 PE=4 SV=1	PHATRDRAFT_43677	1	0.00145541	N(1)STLFHAAR	2	-0.23541	1	510.261
B7FT57	192	N	Branched-chain-amino-acid aminotransferase OS=Phaeodactylum tricornutum (strain CCAP 1055/1) OX=556484 GN=PHATRDRAFT_43697 PE=3 SV=1	PHATRDRAFT_43697	1	0.000264724	VGGN(1)YASTMKPQAEAAAK	3	1.8365	1	473.272
B7FT89	246	N	Predicted protein OS=Phaeodactylum tricornutum (strain CCAP 1055/1) OX=556484 GN=PHATRDRAFT_43727 PE=4 SV=1	PHATRDRAFT_43727	1	0.000482852	N(1)STKVDSIMR	3	-0.34676	1	385.197
B7FTC0	205	N	Predicted protein OS=Phaeodactylum tricornutum (strain CCAP 1055/1) OX=556484 GN=PHATRDRAFT_43750 PE=4 SV=1	PHATRDRAFT_43750	1	7.44709e-19	GRWPDNALEISSDGN(1)VTNK	2	-0.2756	3	692.667
B7FTG9	105	N	Predicted protein OS=Phaeodactylum tricornutum (strain CCAP 1055/1) OX=556484 GN=PHATRDRAFT_44251 PE=4 SV=1	PHATRDRAFT_44251	1	2.08425e-22	SEAVAFYN(1)HTLDGSR	2	0.29163	4	557.262
B7FTI9	728	N	Predicted protein OS=Phaeodactylum tricornutum (strain CCAP 1055/1) OX=556484 GN=PHATRDRAFT_44268 PE=4 SV=1	PHATRDRAFT_44268	1	2.8069e-07	N(1)LSMIDQNIVR	2	-0.50092	1	653.339
B7FTM0	1445	N	Predicted protein OS=Phaeodactylum tricornutum (strain CCAP 1055/1) OX=556484 GN=PHATRDRAFT_44298 PE=4 SV=1	PHATRDRAFT_44298	1	6.65155e-05	N(1)GPVINTNSSSHK	2	1.4679	2	677.839
B7FTM6	285	N	Predicted protein OS=Phaeodactylum tricornutum (strain CCAP 1055/1) OX=556484 GN=PHATRDRAFT_44302 PE=4 SV=1	PHATRDRAFT_44302	1	0.0179255	RPQQQQQQQQPTN(1)AAHR	4	0.01843	1	900.094
B7FTP6	238	N	Predicted protein OS=Phaeodactylum tricornutum (strain CCAP 1055/1) OX=556484 GN=PHATRDRAFT_44320 PE=4 SV=1	PHATRDRAFT_44320	1	3.73113e-09	ARFN(1)ETLTFEGTEK	3	0.48911	1	549.27
B7FTP6	225	N	Predicted protein OS=Phaeodactylum tricornutum (strain CCAP 1055/1) OX=556484 GN=PHATRDRAFT_44320 PE=4 SV=1	PHATRDRAFT_44320	1	0.000281561	QSMGSMMVDYVCN(1)DTSK	2	-0.5547	2	549.27
B7FTT2	318	N	Predicted protein OS=Phaeodactylum tricornutum (strain CCAP 1055/1) OX=556484 GN=PHATRDRAFT_44348 PE=4 SV=1	PHATRDRAFT_44348	1	2.55223e-06	LDAN(1)ATEPSTHFPDSASVR	3	-0.13476	1	673.316
B7FTT5	166	N	Predicted protein OS=Phaeodactylum tricornutum (strain CCAP 1055/1) OX=556484 GN=PHATRDRAFT_33767 PE=4 SV=1	PHATRDRAFT_33767	1	0.00257818	PLFVAPVN(1)R	2	3.6672	1	733.034
B7FTU7	25	N	Serine/threonine-protein phosphatase OS=Phaeodactylum tricornutum (strain CCAP 1055/1) OX=556484 GN=PHATRDRAFT_18899 PE=3 SV=1	PHATRDRAFT_18899	1	1.31621e-09	N(1)KKPGTPVDISVQDATQLCTQAR	4	0.55662	2	632.579
B7FTV7	130	N	Predicted protein (Fragment) OS=Phaeodactylum tricornutum (strain CCAP 1055/1) OX=556484 GN=PHATRDRAFT_10774 PE=3 SV=1	PHATRDRAFT_10774	1	6.35164e-06	GESAVASN(1)LTVQAHGFTK	3	0.18414	1	607.307
B7FTX3	224	N	Predicted protein OS=Phaeodactylum tricornutum (strain CCAP 1055/1) OX=556484 GN=PHATRDRAFT_44384 PE=4 SV=1	PHATRDRAFT_44384	1	7.14082e-05	APN(1)VSSIFER	2	0.26421	2	561.787
B7FTX9	281	N	Predicted protein OS=Phaeodactylum tricornutum (strain CCAP 1055/1) OX=556484 GN=PHATRDRAFT_44390 PE=4 SV=1	PHATRDRAFT_44390	1	0.00176655	TN(1)LSSHLYK	2	-0.16925	2	355.854
B7FU13	297	N	Predicted protein OS=Phaeodactylum tricornutum (strain CCAP 1055/1) OX=556484 GN=PHATRDRAFT_44417 PE=4 SV=1	PHATRDRAFT_44417	1	2.30846e-08	ALQLPPN(1)FTMIDHDGTLVTTQAQNLYSIR	3	-0.079384	2	1087.56
B7FU21	527	N	Mannosyltransferase OS=Phaeodactylum tricornutum (strain CCAP 1055/1) OX=556484 GN=PHATRDRAFT_44425 PE=3 SV=1	PHATRDRAFT_44425	1	2.07976e-09	VSN(1)SSTYTHMLSESK	3	-1.7859	1	558.591
B7FU83	150	N	Predicted protein OS=Phaeodactylum tricornutum (strain CCAP 1055/1) OX=556484 GN=PHATRDRAFT_10835 PE=3 SV=1	PHATRDRAFT_10835	1	5.30583e-07	GAN(1)ITDIIVLVVAADDGVK	3	-2.5165	2	943.522
B7FU84	85	N	Predicted protein OS=Phaeodactylum tricornutum (strain CCAP 1055/1) OX=556484 GN=PHATRDRAFT_33920 PE=4 SV=1	PHATRDRAFT_33920	1	0.0105065	N(1)WSVAAVK	2	-0.29348	1	439.237
B7FUA2	359	N	Predicted protein OS=Phaeodactylum tricornutum (strain CCAP 1055/1) OX=556484 GN=PHATRDRAFT_44486 PE=4 SV=1	PHATRDRAFT_44486	1	2.10119e-38	LTSAASGN(1)ETELALLALEYEYYNK	2	-0.06596	4	666.322
B7FUA4	278	N	Predicted protein OS=Phaeodactylum tricornutum (strain CCAP 1055/1) OX=556484 GN=PHATRDRAFT_44488 PE=4 SV=1	PHATRDRAFT_44488	1	2.37758e-23	PVLASN(1)GTSMYWGVTR	2	0.83493	40	892.122
B7FUA8	350	N	Predicted protein OS=Phaeodactylum tricornutum (strain CCAP 1055/1) OX=556484 GN=PHATRDRAFT_44492 PE=4 SV=1	PHATRDRAFT_44492	1	3.00653e-06	KGEN(1)ISIQELPLSFAK	3	1.0535	1	592.992
B7FUB7	567	N	ER luminal binding protein OS=Phaeodactylum tricornutum (strain CCAP 1055/1) OX=556484 GN=BiP PE=3 SV=1	BiP	1	0.000168241	N(1)GLESYLYNLK	2	0.2174	1	499.256
B7FUD8	201	N	Predicted protein (Fragment) OS=Phaeodactylum tricornutum (strain CCAP 1055/1) OX=556484 GN=PHATRDRAFT_10747 PE=4 SV=1	PHATRDRAFT_10747	1	1.20886e-05	AKPPTGGLIVSGEDTLN(1)SGEISR	3	-0.98078	1	767.732
B7FUD9	70	N	Predicted protein OS=Phaeodactylum tricornutum (strain CCAP 1055/1) OX=556484 GN=PHATRDRAFT_44519 PE=4 SV=1	PHATRDRAFT_44519	1	0.00239635	FDGN(1)VTLVTK	2	0.80803	2	548.792
B7FUE1	76	N	Predicted protein OS=Phaeodactylum tricornutum (strain CCAP 1055/1) OX=556484 GN=PHATRDRAFT_44520 PE=4 SV=1	PHATRDRAFT_44520	1	1.22347e-15	LASTN(1)ISASEYGDIQR	2	-0.73594	1	864.42
B7FUI8	37	N	Predicted protein OS=Phaeodactylum tricornutum (strain CCAP 1055/1) OX=556484 GN=PHATRDRAFT_34028 PE=4 SV=1	PHATRDRAFT_34028	1	2.72485e-20	LADFN(1)DSTLTGTVDHSK	2	-0.3707	3	488.743
B7FUJ2	217	N	Gelosin/severin like protein OS=Phaeodactylum tricornutum (strain CCAP 1055/1) OX=556484 GN=GEL3 PE=4 SV=1	GEL3	1	2.17539e-12	AN(1)SLAESMCTQGTVK	2	-0.76213	2	806.869
B7FUL0	297	N	Hydroxymethylbutenyl diphosphate reductase OS=Phaeodactylum tricornutum (strain CCAP 1055/1) OX=556484 GN=HDR PE=3 SV=1	HDR	1	1.8689e-05	VGLAN(1)QTTMYK	2	0.031724	3	452.766
B7FUL9	59	N	Predicted protein OS=Phaeodactylum tricornutum (strain CCAP 1055/1) OX=556484 GN=PHATRDRAFT_34061 PE=4 SV=1	PHATRDRAFT_34061	1	3.55266e-22	GGGSGLAVQPN(1)MDEGPDRDAVFGLAEN(1)ATAEDSGQSR	4	1.2003	2	410.719
B7FUL9	43	N	Predicted protein OS=Phaeodactylum tricornutum (strain CCAP 1055/1) OX=556484 GN=PHATRDRAFT_34061 PE=4 SV=1	PHATRDRAFT_34061	1	2.13552e-08	GGGSGLAVQPN(1)MDEGPDRDAVFGLAEN(1)ATAEDSGQSR	4	1.2003	1	410.719
B7FUM8	54	N	Predicted protein OS=Phaeodactylum tricornutum (strain CCAP 1055/1) OX=556484 GN=PHATRDRAFT_44603 PE=3 SV=1	PHATRDRAFT_44603	1	0.00230634	YAN(1)ATYVAASK	2	0.023001	3	488.25
B7FUQ9	317	N	Predicted protein OS=Phaeodactylum tricornutum (strain CCAP 1055/1) OX=556484 GN=PHATRDRAFT_44629 PE=4 SV=1	PHATRDRAFT_44629	1	8.86706e-14	LVYTHAN(1)STLVNAR	3	2.0633	3	521.279
B7FUR9	573	N	Predicted protein OS=Phaeodactylum tricornutum (strain CCAP 1055/1) OX=556484 GN=PHATRDRAFT_44638 PE=4 SV=1	PHATRDRAFT_44638	1	3.25142e-08	VN(1)LTAPFLQVVPR	3	-1.6249	4	728.924
B7FUS2	128	N	Predicted protein OS=Phaeodactylum tricornutum (strain CCAP 1055/1) OX=556484 GN=PHATRDRAFT_44639 PE=4 SV=1	PHATRDRAFT_44639	1	7.86743e-07	LN(1)LTSCLLAR	3	-1.9889	31	1178.2
B7FUW2	233	N	Predicted protein OS=Phaeodactylum tricornutum (strain CCAP 1055/1) OX=556484 GN=PHATRDRAFT_41857 PE=4 SV=1	PHATRDRAFT_41857	1	4.5443e-09	GEGIPHEGN(1)YSSWLEAK	3	1.8848	2	626.291
B7FUZ8	233	N	Predicted protein OS=Phaeodactylum tricornutum (strain CCAP 1055/1) OX=556484 GN=PHATRDRAFT_34192 PE=4 SV=1	PHATRDRAFT_34192	1	9.933e-09	QTLELALAN(1)ETKR	2	-1.7035	2	497.275
B7FV16	197	N	Carboxypeptidase (Fragment) OS=Phaeodactylum tricornutum (strain CCAP 1055/1) OX=556484 GN=PHATRDRAFT_11204 PE=3 SV=1	PHATRDRAFT_11204	1	1.87295e-05	WYPEMGYN(1)N(1)SHGIQVFDK	3	0.71012	2	543.722
B7FV16	196	N	Carboxypeptidase (Fragment) OS=Phaeodactylum tricornutum (strain CCAP 1055/1) OX=556484 GN=PHATRDRAFT_11204 PE=3 SV=1	PHATRDRAFT_11204	1	1.03981e-13	WYPEMGYN(1)N(1)SHGIQVFDK	3	0.71012	16	543.722
B7FV27	38	N	Predicted protein OS=Phaeodactylum tricornutum (strain CCAP 1055/1) OX=556484 GN=PHATRDRAFT_34522 PE=4 SV=1	PHATRDRAFT_34522	1	4.55792e-12	LVGN(1)ETVLHQGWR	3	-1.3576	1	647.995
B7FV27	28	N	Predicted protein OS=Phaeodactylum tricornutum (strain CCAP 1055/1) OX=556484 GN=PHATRDRAFT_34522 PE=4 SV=1	PHATRDRAFT_34522	1	2.32224e-09	GWHGDAIIPVN(1)QTLDFR	3	-1.2134	2	647.995
B7FV27	202	N	Predicted protein OS=Phaeodactylum tricornutum (strain CCAP 1055/1) OX=556484 GN=PHATRDRAFT_34522 PE=4 SV=1	PHATRDRAFT_34522	1	3.26305e-09	TYIHDGN(1)LTVVGGWAVQR	3	-0.42109	2	647.995
B7FV36	370	N	Predicted protein OS=Phaeodactylum tricornutum (strain CCAP 1055/1) OX=556484 GN=PHATRDRAFT_44967 PE=4 SV=1	PHATRDRAFT_44967	1	0.00140029	N(1)VSKGEIVTVAPLHVATHAALK	4	0.57025	1	634.078
B7FV36	341	N	Predicted protein OS=Phaeodactylum tricornutum (strain CCAP 1055/1) OX=556484 GN=PHATRDRAFT_44967 PE=4 SV=1	PHATRDRAFT_44967	1	0.000105275	RPDNTPSVWTALEN(1)R	3	-0.62215	1	634.078
B7FVE3	104	N	Predicted protein OS=Phaeodactylum tricornutum (strain CCAP 1055/1) OX=556484 GN=PHATRDRAFT_26382 PE=4 SV=1	PHATRDRAFT_26382	1	4.62016e-15	AVEN(1)AMDGCDAAITTLGGATSDGGKR	3	-1.9294	3	420.247
B7FVF5	623	N	Fumarate reductase flavoprotein OS=Phaeodactylum tricornutum (strain CCAP 1055/1) OX=556484 GN=PHATRDRAFT_51720 PE=4 SV=1	PHATRDRAFT_51720	1	1.03401e-24	IGSFN(1)ETLKEDFLTTNK	3	1.2367	5	948.781
B7FVF5	634	N	Fumarate reductase flavoprotein OS=Phaeodactylum tricornutum (strain CCAP 1055/1) OX=556484 GN=PHATRDRAFT_51720 PE=4 SV=1	PHATRDRAFT_51720	1	1.03401e-24	IGSFN(1)ETLKEDFLTTN(1)K	2	1.5127	3	948.781
B7FVF5	117	N	Fumarate reductase flavoprotein OS=Phaeodactylum tricornutum (strain CCAP 1055/1) OX=556484 GN=PHATRDRAFT_51720 PE=4 SV=1	PHATRDRAFT_51720	1	1.69639e-15	ASSGIN(0.011)AYRDDN(0.989)GADALEVFRN(1)DTIR	4	-2.4097	4	948.781
B7FVG6	185	N	Predicted protein OS=Phaeodactylum tricornutum (strain CCAP 1055/1) OX=556484 GN=PHATRDRAFT_44738 PE=3 SV=1	PHATRDRAFT_44738	1	0.00121891	VALN(1)VTSK	2	-0.71647	3	417.744
B7FVN3	542	N	Mannosyltransferase OS=Phaeodactylum tricornutum (strain CCAP 1055/1) OX=556484 GN=PHATRDRAFT_44790 PE=3 SV=1	PHATRDRAFT_44790	1	5.31949e-14	FGN(1)WTLGSDFLAPNYR	2	1.0187	2	711.647
B7FVN3	496	N	Mannosyltransferase OS=Phaeodactylum tricornutum (strain CCAP 1055/1) OX=556484 GN=PHATRDRAFT_44790 PE=3 SV=1	PHATRDRAFT_44790	1	1.26052e-06	AYFPCLNDENLCTAN(1)ATR	3	0.39182	1	711.647
B7FVS1	206	N	Predicted protein OS=Phaeodactylum tricornutum (strain CCAP 1055/1) OX=556484 GN=PHATRDRAFT_44822 PE=4 SV=1	PHATRDRAFT_44822	1	0.0021694	LN(1)ASELCK	2	-0.53151	1	624.291
B7FVX8	104	N	Predicted protein OS=Phaeodactylum tricornutum (strain CCAP 1055/1) OX=556484 GN=PHATRDRAFT_44868 PE=4 SV=1	PHATRDRAFT_44868	1	2.22935e-05	LLEEATN(1)FTIGDK	2	-0.85554	3	681.859
B7FVX8	75	N	Predicted protein OS=Phaeodactylum tricornutum (strain CCAP 1055/1) OX=556484 GN=PHATRDRAFT_44868 PE=4 SV=1	PHATRDRAFT_44868	1	5.40086e-06	EN(1)STIAGSLQLAR	2	-0.79935	1	681.859
B7FVZ2	317	N	Predicted protein OS=Phaeodactylum tricornutum (strain CCAP 1055/1) OX=556484 GN=PHATRDRAFT_44879 PE=4 SV=1	PHATRDRAFT_44879	1	2.48822e-14	NTGEFAPWALEELTLGN(1)ESSIAR	3	-0.60611	1	706.349
B7FVZ2	56	N	Predicted protein OS=Phaeodactylum tricornutum (strain CCAP 1055/1) OX=556484 GN=PHATRDRAFT_44879 PE=4 SV=1	PHATRDRAFT_44879	1	2.20287e-05	EWTLLREN(1)DTVAAGMHVR	3	0.79381	3	706.349
B7FW16	592	N	Predicted protein OS=Phaeodactylum tricornutum (strain CCAP 1055/1) OX=556484 GN=PHATRDRAFT_44894 PE=4 SV=1	PHATRDRAFT_44894	1	1.52887e-09	MYTDFDN(1)LTASEEFVVPTHNVR	3	-1.2183	2	497.766
B7FW60	218	N	Predicted protein OS=Phaeodactylum tricornutum (strain CCAP 1055/1) OX=556484 GN=PHATRDRAFT_44936 PE=4 SV=1	PHATRDRAFT_44936	1	1.8784e-06	TIPDGPPLN(1)VTGGIYQIGMTLSK	2	1.5624	4	797.75
B7FW63	169	N	Predicted protein (Fragment) OS=Phaeodactylum tricornutum (strain CCAP 1055/1) OX=556484 GN=PHATRDRAFT_2808 PE=4 SV=1	PHATRDRAFT_2808	1	0.0127463	GVLAN(1)VSK	2	0.22942	2	395.731
B7FW94	77	N	Predicted protein OS=Phaeodactylum tricornutum (strain CCAP 1055/1) OX=556484 GN=PHATRDRAFT_45039 PE=4 SV=1	PHATRDRAFT_45039	1	4.52508e-21	EKEVCPAPFVVVN(1)DTILDSSLAHK	3	1.5685	2	668.594
B7FW94	186	N	Predicted protein OS=Phaeodactylum tricornutum (strain CCAP 1055/1) OX=556484 GN=PHATRDRAFT_45039 PE=4 SV=1	PHATRDRAFT_45039	1	0.00606911	LFN(1)GTTIK	2	-0.24191	1	668.594
B7FWA3	294	N	Predicted protein OS=Phaeodactylum tricornutum (strain CCAP 1055/1) OX=556484 GN=PHATRDRAFT_34647 PE=4 SV=1	PHATRDRAFT_34647	1	2.04729e-08	ILYHQILPN(1)ITK	3	0.86368	5	485.953
B7FWA3	239	N	Predicted protein OS=Phaeodactylum tricornutum (strain CCAP 1055/1) OX=556484 GN=PHATRDRAFT_34647 PE=4 SV=1	PHATRDRAFT_34647	1	0.000224133	LFN(1)IVEPTR	2	-0.22403	1	485.953
B7FWB2	291	N	Predicted protein OS=Phaeodactylum tricornutum (strain CCAP 1055/1) OX=556484 GN=PHATRDRAFT_34656 PE=4 SV=1	PHATRDRAFT_34656	1	8.25862e-07	WN(1)ISIQHDPYR	3	-0.53263	2	477.902
B7FWB9	268	N	Predicted protein OS=Phaeodactylum tricornutum (strain CCAP 1055/1) OX=556484 GN=PHATRDRAFT_45058 PE=4 SV=1	PHATRDRAFT_45058	1	0.0220765	RN(1)FTELK	2	0.11348	1	455.748
B7FWD5	372	N	Predicted protein OS=Phaeodactylum tricornutum (strain CCAP 1055/1) OX=556484 GN=PHATRDRAFT_45073 PE=4 SV=1	PHATRDRAFT_45073	1	7.87673e-05	GYGLPLN(1)VTHHDLKPILTSILK	4	0.087152	3	608.85
B7FWE8	691	N	Predicted protein OS=Phaeodactylum tricornutum (strain CCAP 1055/1) OX=556484 GN=PHATRDRAFT_19579 PE=3 SV=1	PHATRDRAFT_19579	1	6.75015e-05	TAEEVLGMPN(1)VTLK	2	-0.24254	1	752.894
B7FWF2	409	N	Predicted protein OS=Phaeodactylum tricornutum (strain CCAP 1055/1) OX=556484 GN=PHATRDRAFT_45088 PE=4 SV=1	PHATRDRAFT_45088	1	0.00025468	YGWSGSSGTN(1)TSK	2	0.41238	3	667.791
B7FWF3	175	N	Nad-dependent epimerase/dehydratase OS=Phaeodactylum tricornutum (strain CCAP 1055/1) OX=556484 GN=PHATRDRAFT_55575 PE=4 SV=1	PHATRDRAFT_55575	1	3.92499e-05	GDLAN(1)ASFISR	2	1.9001	1	577.29
B7FWH1	336	N	Predicted protein OS=Phaeodactylum tricornutum (strain CCAP 1055/1) OX=556484 GN=PHATRDRAFT_34715 PE=3 SV=1	PHATRDRAFT_34715	1	2.38702e-13	LN(1)GTETFPADATCSLR	2	0.25118	1	606.287
B7FWJ8	315	N	Beta-glucosidase OS=Phaeodactylum tricornutum (strain CCAP 1055/1) OX=556484 GN=PHATRDRAFT_26742 PE=4 SV=1	PHATRDRAFT_26742	1	7.25694e-09	NANTWHHIAVN(1)DTQATIK	3	-1.3829	6	679.673
B7FWM9	173	N	Predicted protein OS=Phaeodactylum tricornutum (strain CCAP 1055/1) OX=556484 GN=PHATRDRAFT_34775 PE=4 SV=1	PHATRDRAFT_34775	1	6.74588e-05	SLPLVTLIN(1)R	2	-0.20585	1	564.847
B7FWP4	325	N	Predicted protein OS=Phaeodactylum tricornutum (strain CCAP 1055/1) OX=556484 GN=PHATRDRAFT_34790 PE=4 SV=1	PHATRDRAFT_34790	1	3.36837e-20	DLKPGWTN(1)LTLTAATLR	2	-0.46229	3	625.347
B7FWT4	415	N	Homoserine dehydrogenase (Fragment) OS=Phaeodactylum tricornutum (strain CCAP 1055/1) OX=556484 GN=PHATRDRAFT_26813 PE=3 SV=1	PHATRDRAFT_26813	1	3.84486e-14	HN(1)VSIHSILQNPITR	3	0.79966	1	414.559
B7FWW6	101	N	Predicted protein OS=Phaeodactylum tricornutum (strain CCAP 1055/1) OX=556484 GN=PHATRDRAFT_45223 PE=3 SV=1	PHATRDRAFT_45223	1	5.41059e-05	TCFLN(1)FTAPR	2	-1.8411	2	615.297
B7FWY9	266	N	Predicted protein OS=Phaeodactylum tricornutum (strain CCAP 1055/1) OX=556484 GN=PHATRDRAFT_34884 PE=4 SV=1	PHATRDRAFT_34884	1	6.12668e-06	EPLYSTSKPN(1)R	2	0.39239	2	432.222
B7FWZ9	124	N	Predicted protein OS=Phaeodactylum tricornutum (strain CCAP 1055/1) OX=556484 GN=PHATRDRAFT_45250 PE=4 SV=1	PHATRDRAFT_45250	1	2.76753e-09	YRPPEN(1)DTSLTSISTR	2	-1.2344	3	442.551
B7FWZ9	461	N	Predicted protein OS=Phaeodactylum tricornutum (strain CCAP 1055/1) OX=556484 GN=PHATRDRAFT_45250 PE=4 SV=1	PHATRDRAFT_45250	1	3.89811e-09	TN(1)YSHFVELGR	2	3.2511	2	442.551
B7FX72	545	N	Predicted protein OS=Phaeodactylum tricornutum (strain CCAP 1055/1) OX=556484 GN=PHATRDRAFT_34966 PE=4 SV=1	PHATRDRAFT_34966	1	3.6442e-05	KELSLN(1)ESLR	2	1.4323	2	397.887
B7FX84	56	N	Ribokinase OS=Phaeodactylum tricornutum (strain CCAP 1055/1) OX=556484 GN=PHATRDRAFT_45308 PE=3 SV=1	PHATRDRAFT_45308	1	3.39869e-06	IPIEGEN(1)LTLLPGKLPVVDVPGGK	3	-3.1631	2	748.926
B7FXA2	332	N	Succinate--CoA ligase [ADP-forming] subunit beta, mitochondrial OS=Phaeodactylum tricornutum (strain CCAP 1055/1) OX=556484 GN=PHATRDRAFT_26921 PE=3 SV=1	PHATRDRAFT_26921	1	5.46391e-09	GGSPANFLDVGGGAN(1)ETQVQK	3	0.087536	2	394.225
B7FXA2	323	N	Succinate--CoA ligase [ADP-forming] subunit beta, mitochondrial OS=Phaeodactylum tricornutum (strain CCAP 1055/1) OX=556484 GN=PHATRDRAFT_26921 PE=3 SV=1	PHATRDRAFT_26921	1	1.02858e-19	GGSPAN(1)FLDVGGGANETQVQK	2	0.28262	2	394.225
B7FXC0	39	N	Cytosolic Fe-S cluster assembly factor NUBP1 homolog OS=Phaeodactylum tricornutum (strain CCAP 1055/1) OX=556484 GN=PHATRDRAFT_19821 PE=3 SV=1	PHATRDRAFT_19821	1	4.0353e-10	ASACDGCPN(1)QSACSTGAFSSPEAVAK	2	-0.60674	2	1315.55
B7FXC7	704	N	Predicted protein OS=Phaeodactylum tricornutum (strain CCAP 1055/1) OX=556484 GN=PHATRDRAFT_45342 PE=4 SV=1	PHATRDRAFT_45342	1	0.00221335	SFVPSYSLFIPLQN(1)TTK	2	0.45931	1	973.014
B7FXD8	343	N	Predicted protein OS=Phaeodactylum tricornutum (strain CCAP 1055/1) OX=556484 GN=PHATRDRAFT_45352 PE=4 SV=1	PHATRDRAFT_45352	1	0.00879159	QQQQQPQN(1)FR	2	-0.1737	1	651.321
B7FXK4	263	N	Predicted protein OS=Phaeodactylum tricornutum (strain CCAP 1055/1) OX=556484 GN=PHATRDRAFT_45402 PE=4 SV=1	PHATRDRAFT_45402	1	4.64298e-09	AGGGIFSAGLVN(1)MTFSR	3	-1.6272	9	568.615
B7FXK5	149	N	Predicted protein OS=Phaeodactylum tricornutum (strain CCAP 1055/1) OX=556484 GN=PHATRDRAFT_45403 PE=4 SV=1	PHATRDRAFT_45403	1	1.38089e-12	VLINSGAN(1)LTGNNLR	3	-0.32177	12	934.468
B7FXK5	57	N	Predicted protein OS=Phaeodactylum tricornutum (strain CCAP 1055/1) OX=556484 GN=PHATRDRAFT_45403 PE=4 SV=1	PHATRDRAFT_45403	1	8.48379e-10	SVVTAVN(1)TSFFGR	2	-0.97166	4	934.468
B7FXK5	208	N	Predicted protein OS=Phaeodactylum tricornutum (strain CCAP 1055/1) OX=556484 GN=PHATRDRAFT_45403 PE=4 SV=1	PHATRDRAFT_45403	1	6.03505e-05	GLQVFN(1)SSLR	2	-0.75162	2	934.468
B7FXK5	176	N	Predicted protein OS=Phaeodactylum tricornutum (strain CCAP 1055/1) OX=556484 GN=PHATRDRAFT_45403 PE=4 SV=1	PHATRDRAFT_45403	1	2.39955e-06	GLQVFN(1)SSGAN(0.997)LTGN(0.001)N(0.001)LR	2	0.73127	1	934.468
B7FXM5	37	N	Predicted protein (Fragment) OS=Phaeodactylum tricornutum (strain CCAP 1055/1) OX=556484 GN=PHATRDRAFT_12004 PE=3 SV=1	PHATRDRAFT_12004	1	1.12721e-08	TKDPN(1)EGEVVACGPGEKDVTGQLHPTTLK	4	0.68479	1	437.242
B7FXN4	99	N	Predicted protein (Fragment) OS=Phaeodactylum tricornutum (strain CCAP 1055/1) OX=556484 GN=PHATRDRAFT_12172 PE=4 SV=1	PHATRDRAFT_12172	1	1.02473e-27	IVEAHLMAEEPLTDFYN(1)ETMR	2	-1.2798	6	848.722
B7FXQ3	721	N	Predicted protein OS=Phaeodactylum tricornutum (strain CCAP 1055/1) OX=556484 GN=PHATRDRAFT_19901 PE=4 SV=1	PHATRDRAFT_19901	1	1.85891e-13	MLSNSPIAQDTN(1)SDGSPR	2	-0.037739	1	953.434
B7FXS1	97	N	Peptidylprolyl isomerase (Fragment) OS=Phaeodactylum tricornutum (strain CCAP 1055/1) OX=556484 GN=PHATRDRAFT_8044 PE=4 SV=1	PHATRDRAFT_8044	1	0.000147098	GLCLEN(1)GECLIKPK	3	-1.0763	1	545.277
B7FXS8	221	N	Predicted protein OS=Phaeodactylum tricornutum (strain CCAP 1055/1) OX=556484 GN=PHATRDRAFT_45465 PE=4 SV=1	PHATRDRAFT_45465	1	6.78354e-14	NTGHLEFPLSSYVMAGSADN(1)GFVASSIDESTPR	3	0.93188	1	441.561
B7FXS8	113	N	Predicted protein OS=Phaeodactylum tricornutum (strain CCAP 1055/1) OX=556484 GN=PHATRDRAFT_45465 PE=4 SV=1	PHATRDRAFT_45465	1	0.000333341	GAQGGGRPQN(1)QPR	3	1.2631	2	441.561
B7FXT9	775	N	Predicted protein OS=Phaeodactylum tricornutum (strain CCAP 1055/1) OX=556484 GN=PHATRDRAFT_19937 PE=4 SV=1	PHATRDRAFT_19937	1	0.0413023	ALEQLYALGALN(1)DR	2	-3.2858	1	775.409
B7FXU4	163	N	Predicted protein OS=Phaeodactylum tricornutum (strain CCAP 1055/1) OX=556484 GN=PHATRDRAFT_45479 PE=4 SV=1	PHATRDRAFT_45479	1	0.0266381	TLWLN(1)GQFDQAK	1	2.2686	1	1423.71
B7FXW9	292	N	Predicted protein OS=Phaeodactylum tricornutum (strain CCAP 1055/1) OX=556484 GN=PHATRDRAFT_45503 PE=4 SV=1	PHATRDRAFT_45503	1	6.81941e-05	YWTHN(1)FN(1)ITR	3	-0.45528	5	452.219
B7FXW9	290	N	Predicted protein OS=Phaeodactylum tricornutum (strain CCAP 1055/1) OX=556484 GN=PHATRDRAFT_45503 PE=4 SV=1	PHATRDRAFT_45503	1	0.0105742	YWTHN(1)FN(1)ITR	3	-0.45528	1	452.219
B7FXX1	100	N	Predicted protein OS=Phaeodactylum tricornutum (strain CCAP 1055/1) OX=556484 GN=PHATRDRAFT_45504 PE=4 SV=1	PHATRDRAFT_45504	1	0.00628813	IPIIHHN(1)STR	3	0.40182	2	397.556
B7FXX9	24	N	Predicted protein (Fragment) OS=Phaeodactylum tricornutum (strain CCAP 1055/1) OX=556484 GN=PHATRDRAFT_12107 PE=4 SV=1	PHATRDRAFT_12107	1	6.40277e-06	TALQLLCN(1)SSDTK	2	0.59855	1	727.358
B7FXZ1	203	N	Predicted protein OS=Phaeodactylum tricornutum (strain CCAP 1055/1) OX=556484 GN=PHATRDRAFT_45522 PE=4 SV=1	PHATRDRAFT_45522	1	0.000116172	YIQEIPEPLFKPGN(1)LTK	3	0.97121	7	844.946
B7FY00	116	N	Ribonucleoside-diphosphate reductase OS=Phaeodactylum tricornutum (strain CCAP 1055/1) OX=556484 GN=PHATRDRAFT_45529 PE=3 SV=1	PHATRDRAFT_45529	1	0.0114	GMYPN(1)VTTHEIDVLAAETAASLGTQHPDYGR	4	-0.35178	1	830.146
B7FY23	344	N	Predicted protein OS=Phaeodactylum tricornutum (strain CCAP 1055/1) OX=556484 GN=PHATRDRAFT_45549 PE=4 SV=1	PHATRDRAFT_45549	1	9.17457e-14	EVGMCGAGLDLN(1)QTDLR	2	0.61789	1	934.424
B7FY75	320	N	AP-2 complex subunit alpha OS=Phaeodactylum tricornutum (strain CCAP 1055/1) OX=556484 GN=AP1alpha PE=3 SV=1	AP1alpha	1	5.10673e-08	ASQN(1)GQAQETSPASN(1)DAHISQLTSIISK	3	-0.33512	3	408.742
B7FY75	331	N	AP-2 complex subunit alpha OS=Phaeodactylum tricornutum (strain CCAP 1055/1) OX=556484 GN=AP1alpha PE=3 SV=1	AP1alpha	1	9.22039e-11	ASQNGQAQETSPASN(1)DAHISQLTSIISK	3	1.4691	2	408.742
B7FY76	433	N	Predicted protein OS=Phaeodactylum tricornutum (strain CCAP 1055/1) OX=556484 GN=PHATRDRAFT_45596 PE=4 SV=1	PHATRDRAFT_45596	1	5.6532e-14	NGVKDVTILDDLGAQHLN(1)R	3	-0.69953	6	841.933
B7FYC5	227	N	Predicted protein OS=Phaeodactylum tricornutum (strain CCAP 1055/1) OX=556484 GN=PHATRDRAFT_45635 PE=4 SV=1	PHATRDRAFT_45635	1	2.83276e-22	HSLN(1)YSYFNWPDLR	2	-2.5536	3	605.618
B7FYD0	267	N	Predicted protein OS=Phaeodactylum tricornutum (strain CCAP 1055/1) OX=556484 GN=PHATRDRAFT_45639 PE=4 SV=1	PHATRDRAFT_45639	1	0.00395189	EQYTTKPAIADCN(1)SHK	4	1.2039	1	466.473
B7FYF6	151	N	Predicted protein OS=Phaeodactylum tricornutum (strain CCAP 1055/1) OX=556484 GN=PHATRDRAFT_45660 PE=4 SV=1	PHATRDRAFT_45660	1	6.50918e-10	SLN(1)VSGDTQIIGDPSRPEYVHPVAQLVHER	5	1.3945	3	664.142
B7FYF6	115	N	Predicted protein OS=Phaeodactylum tricornutum (strain CCAP 1055/1) OX=556484 GN=PHATRDRAFT_45660 PE=4 SV=1	PHATRDRAFT_45660	1	3.90251e-06	TIYN(1)ITTQMDLDNYWK	3	-1.3995	2	664.142
B7FYH5	361	N	Beta-galactosidase OS=Phaeodactylum tricornutum (strain CCAP 1055/1) OX=556484 GN=PHATRDRAFT_45673 PE=3 SV=1	PHATRDRAFT_45673	1	7.83634e-05	YGHILEN(1)ASSR	3	0.31257	1	417.207
B7FYH9	431	N	Predicted protein OS=Phaeodactylum tricornutum (strain CCAP 1055/1) OX=556484 GN=PHATRDRAFT_45677 PE=4 SV=1	PHATRDRAFT_45677	1	5.20706e-06	KGERPSVYADLWN(1)STDPVDQVLK	4	-1.7175	2	655.834
B7FYI1	490	N	Predicted protein OS=Phaeodactylum tricornutum (strain CCAP 1055/1) OX=556484 GN=PHATRDRAFT_45679 PE=4 SV=1	PHATRDRAFT_45679	1	5.91037e-08	NLEIFN(1)CASTLYR	2	0.011537	1	730.368
B7FYK4	337	N	Predicted protein OS=Phaeodactylum tricornutum (strain CCAP 1055/1) OX=556484 GN=PHATRDRAFT_35461 PE=4 SV=1	PHATRDRAFT_35461	1	8.80012e-19	HLHTGNFDSALN(1)TTYR	3	1.0163	8	463.223
B7FYK4	253	N	Predicted protein OS=Phaeodactylum tricornutum (strain CCAP 1055/1) OX=556484 GN=PHATRDRAFT_35461 PE=4 SV=1	PHATRDRAFT_35461	1	1.71329e-05	TFVPSTQDVN(1)R	2	1.5115	2	463.223
B7FYK4	270	N	Predicted protein OS=Phaeodactylum tricornutum (strain CCAP 1055/1) OX=556484 GN=PHATRDRAFT_35461 PE=4 SV=1	PHATRDRAFT_35461	1	1.8539e-32	TADFPPVFAN(1)GTQSLSVSDEVAAR	3	1.9502	4	463.223
B7FYK4	331	N	Predicted protein OS=Phaeodactylum tricornutum (strain CCAP 1055/1) OX=556484 GN=PHATRDRAFT_35461 PE=4 SV=1	PHATRDRAFT_35461	1	1.66161e-05	HLHTGN(1)FDSALN(1)TTYR	3	2.3785	1	463.223
B7FYN3	657	N	Predicted protein OS=Phaeodactylum tricornutum (strain CCAP 1055/1) OX=556484 GN=PHATRDRAFT_45785 PE=4 SV=1	PHATRDRAFT_45785	1	0.00103729	N(1)ATLAGISADGR	2	0.062273	1	792.416
B7FYN3	335	N	Predicted protein OS=Phaeodactylum tricornutum (strain CCAP 1055/1) OX=556484 GN=PHATRDRAFT_45785 PE=4 SV=1	PHATRDRAFT_45785	1	1.52951e-13	LAAVPN(1)DTQALQLYETILQDR	3	0.84679	1	792.416
B7FYP0	361	N	Predicted protein OS=Phaeodactylum tricornutum (strain CCAP 1055/1) OX=556484 GN=PHATRDRAFT_45789 PE=4 SV=1	PHATRDRAFT_45789	1	3.95556e-09	MTN(1)SFPTTSPASDPTTTANR	2	-0.68642	2	1056.98
B7FYP2	1153	N	Predicted protein OS=Phaeodactylum tricornutum (strain CCAP 1055/1) OX=556484 GN=PHATRDRAFT_45791 PE=4 SV=1	PHATRDRAFT_45791	1	0.000214177	DVN(1)LTPPVLR	2	-1.5569	2	563.821
B7FYQ8	251	N	Predicted protein OS=Phaeodactylum tricornutum (strain CCAP 1055/1) OX=556484 GN=PHATRDRAFT_45803 PE=4 SV=1	PHATRDRAFT_45803	1	8.08444e-06	QN(1)ATIATFSTSNFEQR	2	1.739	1	909.431
B7FYV4	579	N	Predicted protein OS=Phaeodactylum tricornutum (strain CCAP 1055/1) OX=556484 GN=PHATRDRAFT_45835 PE=4 SV=1	PHATRDRAFT_45835	1	1.10948e-18	DPYTGRDEQSILFN(1)ASR	3	1.2551	1	657.981
B7FYX7	158	N	Beta-xylosidase OS=Phaeodactylum tricornutum (strain CCAP 1055/1) OX=556484 GN=PHATRDRAFT_35668 PE=4 SV=1	PHATRDRAFT_35668	1	0.000248957	CATEFSGPLSIAASFN(1)R	2	-3.2773	1	915.932
B7FYX7	114	N	Beta-xylosidase OS=Phaeodactylum tricornutum (strain CCAP 1055/1) OX=556484 GN=PHATRDRAFT_35668 PE=4 SV=1	PHATRDRAFT_35668	1	2.55805e-20	VDMIGADPTQDVCMTHTMN(1)VSR	3	1.6068	6	915.932
B7FZ27	518	N	Predicted protein OS=Phaeodactylum tricornutum (strain CCAP 1055/1) OX=556484 GN=PHATRDRAFT_45895 PE=4 SV=1	PHATRDRAFT_45895	1	2.69041e-07	LLVN(1)ASAFNDR	2	-0.80829	2	813.755
B7FZ49	81	N	Predicted protein OS=Phaeodactylum tricornutum (strain CCAP 1055/1) OX=556484 GN=PHATRDRAFT_45912 PE=4 SV=1	PHATRDRAFT_45912	1	3.0581e-08	LKDSFPN(1)GTLPDHVR	2	2.4419	7	486.568
B7FZ57	150	N	Predicted protein OS=Phaeodactylum tricornutum (strain CCAP 1055/1) OX=556484 GN=PHATRDRAFT_45918 PE=3 SV=1	PHATRDRAFT_45918	1	5.60339e-20	IVNVSSASGPIFLQN(1)LSDASLK	3	0.85911	1	408.253
B7FZ80	305	N	Predicted protein OS=Phaeodactylum tricornutum (strain CCAP 1055/1) OX=556484 GN=PHATRDRAFT_20318 PE=4 SV=1	PHATRDRAFT_20318	1	2.83306e-06	RETDREN(1)ITALIDYK	4	-0.85194	1	460.739
B7FZ93	153	N	Predicted protein (Fragment) OS=Phaeodactylum tricornutum (strain CCAP 1055/1) OX=556484 GN=PHATRDRAFT_12373 PE=4 SV=1	PHATRDRAFT_12373	1	8.32727e-05	AAVDAGMVPN(1)DMQVGQTGK	2	-0.32082	3	960.943
B7FZ96	191	N	Oxygen-evolving enhancer protein 1 OS=Phaeodactylum tricornutum (strain CCAP 1055/1) OX=556484 GN=PsbO PE=4 SV=1	PsbO	1	2.41797e-36	GN(1)GGSFKPGFQMGGDFNTPSYR	3	-2.4863	8	1082.16
B7FZA6	384	N	Phosphodiesterase/alkaline phosphatase OS=Phaeodactylum tricornutum (strain CCAP 1055/1) OX=556484 GN=PHOD PE=4 SV=1	PHOD	1	0.000594284	LYELLQN(1)K	2	-0.98707	1	512.284
B7FZC7	283	N	Predicted protein (Fragment) OS=Phaeodactylum tricornutum (strain CCAP 1055/1) OX=556484 GN=PHATRDRAFT_12331 PE=4 SV=1	PHATRDRAFT_12331	1	5.28677e-09	TLEDFGYGHLFLAN(1)ATHAQFR	4	2.7554	1	603.547
B7FZH7	63	N	Predicted protein OS=Phaeodactylum tricornutum (strain CCAP 1055/1) OX=556484 GN=PHATRDRAFT_46010 PE=4 SV=1	PHATRDRAFT_46010	1	4.42836e-06	AVDPGVGAITPYQN(1)CSTIAK	3	-3.2822	2	1033.01
B7FZL3	11	N	Peptidylprolyl isomerase (Fragment) OS=Phaeodactylum tricornutum (strain CCAP 1055/1) OX=556484 GN=PHATRDRAFT_12411 PE=4 SV=1	PHATRDRAFT_12411	1	6.84521e-05	KQGN(1)GPQAEVGELVAIR	3	0.15042	1	613.794
B7FZL9	525	N	Amine oxidase OS=Phaeodactylum tricornutum (strain CCAP 1055/1) OX=556484 GN=PDS1 PE=3 SV=1	PDS1	1	3.34947e-09	YRPSQTTPIDN(1)FTLAGDWTSQK	3	0.65875	1	368.847
B7FZU0	345	N	Predicted protein OS=Phaeodactylum tricornutum (strain CCAP 1055/1) OX=556484 GN=PHATRDRAFT_46032 PE=4 SV=1	PHATRDRAFT_46032	1	3.53429e-05	RKPFEN(1)TTEHVNIK	4	-0.90923	1	722.695
B7FZU0	285	N	Predicted protein OS=Phaeodactylum tricornutum (strain CCAP 1055/1) OX=556484 GN=PHATRDRAFT_46032 PE=4 SV=1	PHATRDRAFT_46032	1	6.29412e-05	LTSN(1)HSGWPDPVTPASLVER	3	1.193	1	722.695
B7FZY6	378	N	Predicted protein (Fragment) OS=Phaeodactylum tricornutum (strain CCAP 1055/1) OX=556484 GN=PHATRDRAFT_12894 PE=4 SV=1	PHATRDRAFT_12894	1	0.00343678	MATLPN(1)ASK	2	-0.29317	1	1084.55
B7G002	241	N	Predicted protein (Fragment) OS=Phaeodactylum tricornutum (strain CCAP 1055/1) OX=556484 GN=PHATRDRAFT_12884 PE=4 SV=1	PHATRDRAFT_12884	1	1.38584e-07	ASTYAN(1)DTMALDEVPSETTVYFIGK	2	-1.2088	2	914.758
B7G003	159	N	Predicted protein OS=Phaeodactylum tricornutum (strain CCAP 1055/1) OX=556484 GN=PHATRDRAFT_46084 PE=4 SV=1	PHATRDRAFT_46084	1	5.74359e-09	LAGN(1)VSLTDDQLYSEVK	2	0.21652	3	927.964
B7G027	58	N	Tocopherol o-methyltransferase OS=Phaeodactylum tricornutum (strain CCAP 1055/1) OX=556484 GN=TMT PE=3 SV=1	TMT	1	2.72409e-09	VWGEHMHHGYYVPEN(1)R	2	-1.8274	8	508.227
B7G034	554	N	Predicted protein OS=Phaeodactylum tricornutum (strain CCAP 1055/1) OX=556484 GN=PHATRDRAFT_46109 PE=3 SV=1	PHATRDRAFT_46109	1	4.03806e-36	EFGLGWN(1)HTAQTIQPTHLPR	4	0.026451	5	577.295
B7G059	279	N	Predicted protein OS=Phaeodactylum tricornutum (strain CCAP 1055/1) OX=556484 GN=PHATRDRAFT_46131 PE=4 SV=1	PHATRDRAFT_46131	1	0.000166891	YCTTHATN(1)LSGHAIVK	3	-0.13394	2	444.721
B7G0B2	295	N	Homeobox protein (Fragment) OS=Phaeodactylum tricornutum (strain CCAP 1055/1) OX=556484 GN=PHATRDRAFT_20547 PE=3 SV=1	PHATRDRAFT_20547	1	6.62382e-10	ISN(1)QTPFLADLKPSGK	3	-0.27608	1	433.243
B7G0D5	139	N	Predicted protein OS=Phaeodactylum tricornutum (strain CCAP 1055/1) OX=556484 GN=PHATRDRAFT_46193 PE=4 SV=1	PHATRDRAFT_46193	1	1.27224e-13	WN(1)ASGSFGSLLMQLQK	2	0.048434	1	885.442
B7G0E8	331	N	Predicted protein OS=Phaeodactylum tricornutum (strain CCAP 1055/1) OX=556484 GN=PHATRDRAFT_46199 PE=4 SV=1	PHATRDRAFT_46199	1	3.15381e-28	VN(1)LTAQR	2	0.82208	5	893.432
B7G0E9	302	N	Predicted protein OS=Phaeodactylum tricornutum (strain CCAP 1055/1) OX=556484 GN=PHATRDRAFT_54536 PE=4 SV=1	PHATRDRAFT_54536	1	0.000245108	KPTWEDAKN(1)ATHAAK	4	0.50666	1	577.297
B7G0E9	160	N	Predicted protein OS=Phaeodactylum tricornutum (strain CCAP 1055/1) OX=556484 GN=PHATRDRAFT_54536 PE=4 SV=1	PHATRDRAFT_54536	1	1.27537e-60	VN(1)FSAVAFPTHQTPILGFGGAFTEASGR	3	-1.396	5	577.297
B7G0H5	168	N	Predicted protein (Fragment) OS=Phaeodactylum tricornutum (strain CCAP 1055/1) OX=556484 GN=PHATRDRAFT_27719 PE=3 SV=1	PHATRDRAFT_27719	1	6.05206e-20	ETATAASN(1)GAGQGSVVQPTLVK	2	-0.78558	1	1044.03
B7G0H8	133	N	Fumarate hydratase OS=Phaeodactylum tricornutum (strain CCAP 1055/1) OX=556484 GN=Fum PE=3 SV=1	Fum	1	0.00518326	GQSSN(1)DSFPTAMHICAAK	3	0.19133	1	485.661
B7G0L3	75	N	Predicted protein OS=Phaeodactylum tricornutum (strain CCAP 1055/1) OX=556484 GN=PHATRDRAFT_36175 PE=4 SV=1	PHATRDRAFT_36175	1	0.00735623	FN(1)EVDPVYQASKPGETASPDPKPVSPPLETK	4	1.2024	1	1108.89
B7G0L4	213	N	Predicted protein OS=Phaeodactylum tricornutum (strain CCAP 1055/1) OX=556484 GN=PHATRDRAFT_27757 PE=4 SV=1	PHATRDRAFT_27757	1	4.55351e-09	N(1)QTSFQSALDSVR	3	0.78169	3	572.273
B7G0L6	101	N	Superoxide dismutase (Fragment) OS=Phaeodactylum tricornutum (strain CCAP 1055/1) OX=556484 GN=SOD1 PE=3 SV=1	SOD1	1	3.91521e-14	NTKPSAQLVDLIN(1)ASFGSMDEMK	3	-1.9518	9	906.781
B7G0M9	334	N	Precursor of ATPase ATPase gamma subunit OS=Phaeodactylum tricornutum (strain CCAP 1055/1) OX=556484 GN=AtpC PE=3 SV=1	AtpC	1	3.08605e-06	MQSMQSASDN(1)AGSLAK	2	-2.5144	2	428.222
B7G0N7	117	N	Predicted protein (Fragment) OS=Phaeodactylum tricornutum (strain CCAP 1055/1) OX=556484 GN=PHATRDRAFT_12813 PE=4 SV=1	PHATRDRAFT_12813	1	7.35978e-06	GVCSN(1)FLCDTRPGEEVQMTGPAGK	3	-0.88472	1	1000.45
B7G0V7	282	N	Predicted protein OS=Phaeodactylum tricornutum (strain CCAP 1055/1) OX=556484 GN=PHATRDRAFT_46336 PE=4 SV=1	PHATRDRAFT_46336	1	0.000103264	KN(1)QVHQAVTIFEDNLGSSER	4	0.83668	1	569.034
B7G113	836	N	Predicted protein OS=Phaeodactylum tricornutum (strain CCAP 1055/1) OX=556484 GN=PHATRDRAFT_46382 PE=4 SV=1	PHATRDRAFT_46382	1	2.91809e-05	RGN(1)YTSTQLDR	2	-0.9247	2	438.549
B7G125	139	N	Predicted protein OS=Phaeodactylum tricornutum (strain CCAP 1055/1) OX=556484 GN=PHATRDRAFT_56506 PE=4 SV=1	PHATRDRAFT_56506	1	0.00253074	AFDN(1)QTLATK	2	-0.69853	1	556.279
B7G132	54	N	Predicted protein OS=Phaeodactylum tricornutum (strain CCAP 1055/1) OX=556484 GN=PHATRDRAFT_46399 PE=4 SV=1	PHATRDRAFT_46399	1	4.31505e-07	IYPN(1)TTLSAFPLELGGEWVHLKPDQILPR	4	0.48853	3	827.696
B7G1B2	297	N	Predicted protein OS=Phaeodactylum tricornutum (strain CCAP 1055/1) OX=556484 GN=PHATRDRAFT_36423 PE=4 SV=1	PHATRDRAFT_36423	1	0.000157918	SN(1)ASISLATVLEK	2	2.0399	1	668.366
B7G1J1	103	N	Predicted protein OS=Phaeodactylum tricornutum (strain CCAP 1055/1) OX=556484 GN=PHATRDRAFT_46529 PE=4 SV=1	PHATRDRAFT_46529	1	5.74567e-09	SAFVLFN(1)SGAYPTSK	2	2.4117	2	794.904
B7G1K3	302	N	Predicted protein OS=Phaeodactylum tricornutum (strain CCAP 1055/1) OX=556484 GN=PHATRDRAFT_46539 PE=4 SV=1	PHATRDRAFT_46539	1	1.15688e-10	FHLSPLNDAVQSQN(1)K	3	2.0435	1	567.621
B7G1K3	169	N	Predicted protein OS=Phaeodactylum tricornutum (strain CCAP 1055/1) OX=556484 GN=PHATRDRAFT_46539 PE=4 SV=1	PHATRDRAFT_46539	1	9.65699e-08	KPDN(1)QTAFFVR	3	-0.46228	1	567.621
B7G1V4	444	N	Predicted protein OS=Phaeodactylum tricornutum (strain CCAP 1055/1) OX=556484 GN=PHATRDRAFT_46613 PE=4 SV=1	PHATRDRAFT_46613	1	0.000116052	VHN(1)VTGLPCIASR	3	-0.044826	5	528.284
B7G1X2	163	N	Predicted protein OS=Phaeodactylum tricornutum (strain CCAP 1055/1) OX=556484 GN=PHATRDRAFT_46625 PE=4 SV=1	PHATRDRAFT_46625	1	8.12511e-08	N(1)TTHVSFPIVVATWYHESFLPSPPMR	4	0.15729	3	758.877
B7G1Y7	331	N	Predicted protein OS=Phaeodactylum tricornutum (strain CCAP 1055/1) OX=556484 GN=PHATRDRAFT_46959 PE=4 SV=1	PHATRDRAFT_46959	1	1.84655e-09	N(1)LTRPLALLHGDSTNELMREEAK	4	0.26016	2	718.712
B7G219	179	N	Predicted protein OS=Phaeodactylum tricornutum (strain CCAP 1055/1) OX=556484 GN=PHATRDRAFT_46983 PE=4 SV=1	PHATRDRAFT_46983	1	2.09051e-05	LIIN(1)STSFTGAYK	2	-0.52624	5	709.377
B7G248	445	N	Predicted protein OS=Phaeodactylum tricornutum (strain CCAP 1055/1) OX=556484 GN=PHATRDRAFT_47005 PE=4 SV=1	PHATRDRAFT_47005	1	1.24293e-17	ASLHN(1)ITAITQLSSK	3	0.29223	7	529.626
B7G248	65	N	Predicted protein OS=Phaeodactylum tricornutum (strain CCAP 1055/1) OX=556484 GN=PHATRDRAFT_47005 PE=4 SV=1	PHATRDRAFT_47005	1	1.89974e-13	SAN(1)VTIAPSDDWQGSR	2	1.3969	1	529.626
B7G269	194	N	Predicted protein OS=Phaeodactylum tricornutum (strain CCAP 1055/1) OX=556484 GN=PHATRDRAFT_47023 PE=4 SV=1	PHATRDRAFT_47023	1	7.34285e-05	HIQIALN(1)ETK	2	0.44944	3	585.324
B7G299	154	N	Predicted protein OS=Phaeodactylum tricornutum (strain CCAP 1055/1) OX=556484 GN=PHATRDRAFT_47049 PE=4 SV=1	PHATRDRAFT_47049	1	0.000168928	MALDLWDN(1)K	2	-0.53586	2	458.721
B7G2A6	881	N	Predicted protein OS=Phaeodactylum tricornutum (strain CCAP 1055/1) OX=556484 GN=PHATRDRAFT_54686 PE=4 SV=1	PHATRDRAFT_54686	1	1.48033e-12	NDVQYYFSGN(1)TTAYR	3	3.0456	4	700.676
B7G2A6	393	N	Predicted protein OS=Phaeodactylum tricornutum (strain CCAP 1055/1) OX=556484 GN=PHATRDRAFT_54686 PE=4 SV=1	PHATRDRAFT_54686	1	7.92518e-09	TSSAFSAASDITLKPGEN(1)ITIATVYGR	3	3.0772	2	700.676
B7G2B6	113	N	Predicted protein (Fragment) OS=Phaeodactylum tricornutum (strain CCAP 1055/1) OX=556484 GN=PHATRDRAFT_13682 PE=3 SV=1	PHATRDRAFT_13682	1	0.014948	WTPGTFTN(1)QITK	2	2.5553	1	470.795
B7G2C0	112	N	Predicted protein OS=Phaeodactylum tricornutum (strain CCAP 1055/1) OX=556484 GN=PHATRDRAFT_47068 PE=4 SV=1	PHATRDRAFT_47068	1	1.83097e-07	VLITEQN(1)YTFR	2	0.88045	5	693.861
B7G2C2	29	N	Predicted protein (Fragment) OS=Phaeodactylum tricornutum (strain CCAP 1055/1) OX=556484 GN=PHATRDRAFT_13578 PE=4 SV=1	PHATRDRAFT_13578	1	3.9035e-12	YIPIN(1)ETLTSLPLR	3	-1.5751	2	550.757
B7G2I9	597	N	Predicted protein OS=Phaeodactylum tricornutum (strain CCAP 1055/1) OX=556484 GN=PHATRDRAFT_47114 PE=4 SV=1	PHATRDRAFT_47114	1	0.000722743	SQISTSHSALTAGN(1)R	3	-0.30124	1	511.59
B7G2M7	163	N	Predicted protein (Fragment) OS=Phaeodactylum tricornutum (strain CCAP 1055/1) OX=556484 GN=myoB1 PE=3 SV=1	myoB1	1	0.00876337	KSEKPSATEGTALLSPN(1)GK	3	2.9256	1	640.005
B7G2Q2	552	N	Predicted protein OS=Phaeodactylum tricornutum (strain CCAP 1055/1) OX=556484 GN=PHATRDRAFT_47164 PE=4 SV=1	PHATRDRAFT_47164	1	0.000892371	LVGLN(1)VTTK	2	0.38041	2	474.287
B7G2S7	469	N	Predicted protein OS=Phaeodactylum tricornutum (strain CCAP 1055/1) OX=556484 GN=PHATRDRAFT_47186 PE=4 SV=1	PHATRDRAFT_47186	1	6.72761e-08	ISQAAEESHELLNSVESTLLN(1)CSR	3	3.0184	1	897.432
B7G2Z2	238	N	Predicted protein OS=Phaeodactylum tricornutum (strain CCAP 1055/1) OX=556484 GN=PHATRDRAFT_47328 PE=4 SV=1	PHATRDRAFT_47328	1	1.06339e-06	TMFSSGMN(1)LTQK	2	0.41846	3	559.289
B7G2Z2	321	N	Predicted protein OS=Phaeodactylum tricornutum (strain CCAP 1055/1) OX=556484 GN=PHATRDRAFT_47328 PE=4 SV=1	PHATRDRAFT_47328	1	5.75991e-29	IPFLDTTSPWHNTIPVHVDKETN(1)K	4	-0.85935	4	559.289
B7G373	147	N	Predicted protein OS=Phaeodactylum tricornutum (strain CCAP 1055/1) OX=556484 GN=PHATRDRAFT_37590 PE=4 SV=1	PHATRDRAFT_37590	1	0.00379314	N(1)MTTTDATLVNR	2	0.82341	2	518.927
B7G386	190	N	Predicted protein OS=Phaeodactylum tricornutum (strain CCAP 1055/1) OX=556484 GN=PHATRDRAFT_47395 PE=3 SV=1	PHATRDRAFT_47395	1	7.25155e-05	YGGPGGSASTEDKTPN(1)GHLR	4	0.46822	3	650.836
B7G3A3	113	N	Predicted protein OS=Phaeodactylum tricornutum (strain CCAP 1055/1) OX=556484 GN=PHATRDRAFT_47410 PE=4 SV=1	PHATRDRAFT_47410	1	0.000183091	N(1)FTYAGYAMVETPR	2	0.036284	2	819.871
B7G3J0	289	N	Predicted protein OS=Phaeodactylum tricornutum (strain CCAP 1055/1) OX=556484 GN=PHATRDRAFT_47489 PE=4 SV=1	PHATRDRAFT_47489	1	1.86479e-10	STTINILN(1)ETFPR	2	0.94854	7	754.896
B7G3M5	159	N	Predicted protein OS=Phaeodactylum tricornutum (strain CCAP 1055/1) OX=556484 GN=PHATRDRAFT_47510 PE=4 SV=1	PHATRDRAFT_47510	1	0.0166156	QSLLN(1)AAN(1)ASLDR	2	0.63439	1	688.357
B7G3M5	162	N	Predicted protein OS=Phaeodactylum tricornutum (strain CCAP 1055/1) OX=556484 GN=PHATRDRAFT_47510 PE=4 SV=1	PHATRDRAFT_47510	1	7.92518e-09	QSLLN(1)AAN(1)ASLDR	2	0.63439	4	688.357
B7G3Q8	231	N	Phosphatidate cytidylyltransferase OS=Phaeodactylum tricornutum (strain CCAP 1055/1) OX=556484 GN=PHATRDRAFT_47250 PE=3 SV=1	PHATRDRAFT_47250	1	2.52021e-06	N(1)ISAPVTNGMDMSIESKPTSK	2	-1.6481	2	1106.02
B7G3R6	143	N	Predicted protein OS=Phaeodactylum tricornutum (strain CCAP 1055/1) OX=556484 GN=PHATRDRAFT_37419 PE=4 SV=1	PHATRDRAFT_37419	1	7.87585e-06	LPWDLYLAN(1)QTGR	2	0.81775	2	775.398
B7G3R7	258	N	Predicted protein OS=Phaeodactylum tricornutum (strain CCAP 1055/1) OX=556484 GN=PHATRDRAFT_47257 PE=4 SV=1	PHATRDRAFT_47257	1	1.08899e-07	LN(1)FSYIVNRPEGAFVSRPALEDGPR	4	-1.6064	2	658.011
B7G3U7	399	N	Predicted protein OS=Phaeodactylum tricornutum (strain CCAP 1055/1) OX=556484 GN=PHATRDRAFT_47281 PE=4 SV=1	PHATRDRAFT_47281	1	0.000267287	VTVN(1)ETSAVCPATGANLR	2	2.2011	1	931.962
B7G3U8	306	N	Predicted protein OS=Phaeodactylum tricornutum (strain CCAP 1055/1) OX=556484 GN=PHATRDRAFT_47282 PE=4 SV=1	PHATRDRAFT_47282	1	5.91037e-08	WMN(1)MSQEYVLESR	2	-1.1885	1	580.52
B7G3W4	185	N	Predicted protein OS=Phaeodactylum tricornutum (strain CCAP 1055/1) OX=556484 GN=PHATRDRAFT_47293 PE=4 SV=1	PHATRDRAFT_47293	1	3.3582e-28	HVFPHIDVLTPNKFEAEALLN(1)R	4	-1.0113	9	533.277
B7G416	206	N	Predicted protein OS=Phaeodactylum tricornutum (strain CCAP 1055/1) OX=556484 GN=PHATRDRAFT_47544 PE=4 SV=1	PHATRDRAFT_47544	1	1.02785e-06	DMSGFVGN(1)LSAAAGDDPALTPTEAR	3	-2.7508	1	828.048
B7G432	554	N	Predicted protein OS=Phaeodactylum tricornutum (strain CCAP 1055/1) OX=556484 GN=PHATRDRAFT_47558 PE=4 SV=1	PHATRDRAFT_47558	1	1.65468e-18	GQPNSVLSGQTLDSYN(1)GATEAGESSLTAGSPPYQR	3	0.61661	2	689.317
B7G471	139	N	Predicted protein OS=Phaeodactylum tricornutum (strain CCAP 1055/1) OX=556484 GN=PHATRDRAFT_47591 PE=4 SV=1	PHATRDRAFT_47591	1	0.0397819	N(1)ASLFAR	2	-0.22745	1	704.851
B7G4A0	378	N	Predicted protein OS=Phaeodactylum tricornutum (strain CCAP 1055/1) OX=556484 GN=PHATRDRAFT_47612 PE=4 SV=1	PHATRDRAFT_47612	1	6.21214e-09	ANTVYVFNVDPTDPSN(1)VSFK	2	2.5433	1	1109.03
B7G4A0	195	N	Predicted protein OS=Phaeodactylum tricornutum (strain CCAP 1055/1) OX=556484 GN=PHATRDRAFT_47612 PE=4 SV=1	PHATRDRAFT_47612	1	6.86391e-28	SDTDPTMWSTTLVN(1)LTGLDGLR	3	4.3892	20	1109.03
B7G4D2	139	N	Predicted protein OS=Phaeodactylum tricornutum (strain CCAP 1055/1) OX=556484 GN=PHATRDRAFT_37903 PE=4 SV=1	PHATRDRAFT_37903	1	9.76737e-11	N(1)CTVIGALVGGDTPPGSLPDKVPVK	3	-0.010187	3	832.108
B7G4E3	160	N	Predicted protein OS=Phaeodactylum tricornutum (strain CCAP 1055/1) OX=556484 GN=PHATRDRAFT_47648 PE=4 SV=1	PHATRDRAFT_47648	1	7.33848e-05	ADN(1)QTSVPVFVVDGIQQR	3	-0.0044138	3	659.337
B7G4E4	326	N	Predicted protein OS=Phaeodactylum tricornutum (strain CCAP 1055/1) OX=556484 GN=PHATRDRAFT_37916 PE=3 SV=1	PHATRDRAFT_37916	1	1.47857e-14	LQPSNEILALLGESDN(1)ATISEIR	2	2.9382	3	829.434
B7G4G7	457	N	Predicted protein OS=Phaeodactylum tricornutum (strain CCAP 1055/1) OX=556484 GN=PHATRDRAFT_47663 PE=4 SV=1	PHATRDRAFT_47663	1	1.05578e-07	YDN(1)ATIGLNPLR	2	-1.4693	1	675.351
B7G4H1	292	N	Predicted protein OS=Phaeodactylum tricornutum (strain CCAP 1055/1) OX=556484 GN=PHATRDRAFT_47667 PE=4 SV=1	PHATRDRAFT_47667	1	8.68799e-18	SVALGEATCDVGGGFYPMN(1)CTEDTYLGCGK	2	-0.47282	8	491.755
B7G4H1	268	N	Predicted protein OS=Phaeodactylum tricornutum (strain CCAP 1055/1) OX=556484 GN=PHATRDRAFT_47667 PE=4 SV=1	PHATRDRAFT_47667	1	0.0122866	IIISN(1)SK	2	0.20072	1	491.755
B7G4I2	407	N	Predicted protein OS=Phaeodactylum tricornutum (strain CCAP 1055/1) OX=556484 GN=PHATRDRAFT_47678 PE=4 SV=1	PHATRDRAFT_47678	1	3.52986e-14	NDLFHDQFDGN(1)VTAPR	3	2.6962	1	616.951
B7G4J3	182	N	Predicted protein OS=Phaeodactylum tricornutum (strain CCAP 1055/1) OX=556484 GN=PHATRDRAFT_47685 PE=4 SV=1	PHATRDRAFT_47685	1	4.42404e-09	VLGFPMDDPN(1)VTVVHIAGTNGK	3	-3.9056	1	658.984
B7G4N7	666	N	Predicted protein OS=Phaeodactylum tricornutum (strain CCAP 1055/1) OX=556484 GN=PHATRDRAFT_38005 PE=4 SV=1	PHATRDRAFT_38005	1	3.51584e-30	N(1)QTHTFQEIQFTAPFK	2	0.88562	2	647.319
B7G4R3	352	N	Cytosolic class II aldolase OS=Phaeodactylum tricornutum (strain CCAP 1055/1) OX=556484 GN=Fba3 PE=4 SV=1	Fba3	1	4.48287e-14	LN(1)SAGTYEPSNEPGSPQLGQPLK	2	0.073557	3	958.479
B7G502	58	N	Protein fucoxanthin chlorophyll a/c protein OS=Phaeodactylum tricornutum (strain CCAP 1055/1) OX=556484 GN=Lhcr13 PE=4 SV=1	Lhcr13	1	0.00231072	N(1)FDPLGLTEK	2	-1.6402	1	846.961
B7G506	42	N	Predicted protein OS=Phaeodactylum tricornutum (strain CCAP 1055/1) OX=556484 GN=PHATRDRAFT_47815 PE=4 SV=1	PHATRDRAFT_47815	1	1.86008e-05	IFHN(1)HTIAAQR	3	0.69178	1	437.567
B7G514	806	N	Predicted protein (Fragment) OS=Phaeodactylum tricornutum (strain CCAP 1055/1) OX=556484 GN=PHATRDRAFT_267 PE=4 SV=1	PHATRDRAFT_267	1	1.70285e-28	SLKLPTRDEASLIFGDAVVN(1)R	4	-2.066	3	659.349
B7G520	378	N	Predicted protein OS=Phaeodactylum tricornutum (strain CCAP 1055/1) OX=556484 GN=PHATRDRAFT_47827 PE=4 SV=1	PHATRDRAFT_47827	1	0.000206555	AAFPVLRPLN(1)VTSVPVR	3	-0.82484	1	613.696
B7G523	219	N	Predicted protein OS=Phaeodactylum tricornutum (strain CCAP 1055/1) OX=556484 GN=PHATRDRAFT_47829 PE=4 SV=1	PHATRDRAFT_47829	1	3.95627e-06	WQSLFN(1)YTDTKK	3	0.31719	4	703.33
B7G557	372	N	Predicted protein OS=Phaeodactylum tricornutum (strain CCAP 1055/1) OX=556484 GN=PHATRDRAFT_47857 PE=4 SV=1	PHATRDRAFT_47857	1	8.03579e-07	ADFENPLFN(1)FTR	2	0.21639	1	737.348
B7G597	742	N	Predicted protein OS=Phaeodactylum tricornutum (strain CCAP 1055/1) OX=556484 GN=PHATRDRAFT_47891 PE=4 SV=1	PHATRDRAFT_47891	1	1.61125e-10	AYNIIIPLILAN(1)ETGPELDLR	3	-1.4605	2	1171.15
B7G5L3	345	N	Predicted protein OS=Phaeodactylum tricornutum (strain CCAP 1055/1) OX=556484 GN=PHATRDRAFT_47990 PE=4 SV=1	PHATRDRAFT_47990	1	3.9212e-09	GPGFIIPLESMSKN(1)ESPSCPGR	3	0.65838	1	788.38
B7G5M5	194	N	Predicted protein OS=Phaeodactylum tricornutum (strain CCAP 1055/1) OX=556484 GN=Rab2 PE=4 SV=1	Rab2	1	1.05006e-05	VGMAQSN(1)QIPGMSDSTK	2	1.0218	1	775.884
B7G5S8	62	N	Predicted protein OS=Phaeodactylum tricornutum (strain CCAP 1055/1) OX=556484 GN=PHATRDRAFT_38402 PE=4 SV=1	PHATRDRAFT_38402	1	0.0020663	GTN(1)VTITDDLTPPLVK	2	1.3482	1	843.956
B7G5X5	116	N	alpha-1,2-Mannosidase (Fragment) OS=Phaeodactylum tricornutum (strain CCAP 1055/1) OX=556484 GN=PHATRDRAFT_52346 PE=3 SV=1	PHATRDRAFT_52346	1	0.000363337	VDRN(1)VSVFETNIR	3	-0.025742	1	517.939
B7G5Z8	430	N	Glycine cleavage system P protein OS=Phaeodactylum tricornutum (strain CCAP 1055/1) OX=556484 GN=GDCP PE=3 SV=1	GDCP	1	3.92718e-19	GMN(1)ATEVQAGAASVGANVR	2	0.51943	2	437.907
B7G608	156	N	Predicted protein OS=Phaeodactylum tricornutum (strain CCAP 1055/1) OX=556484 GN=PHATRDRAFT_48110 PE=4 SV=1	PHATRDRAFT_48110	1	1.16499e-13	VFN(1)ETDVVSAARPESGWK	2	-0.6264	2	665.662
B7G653	74	N	Predicted protein OS=Phaeodactylum tricornutum (strain CCAP 1055/1) OX=556484 GN=PHATRDRAFT_48145 PE=4 SV=1	PHATRDRAFT_48145	1	5.22604e-09	VSQN(1)ETLAVIVPR	3	-0.71879	2	714.901
B7G695	9	N	Predicted protein OS=Phaeodactylum tricornutum (strain CCAP 1055/1) OX=556484 GN=PHATRDRAFT_48184 PE=4 SV=1	PHATRDRAFT_48184	1	0.0369365	SQVLFN(1)RTK	2	-3.0461	1	548.306
B7G6E5	245	N	6-phosphogluconolactonase OS=Phaeodactylum tricornutum (strain CCAP 1055/1) OX=556484 GN=PHATRDRAFT_38631 PE=4 SV=1	PHATRDRAFT_38631	1	4.68066e-06	RAIADEN(1)ETISTFPAVGLR	3	1.0823	1	688.36
B7G6F0	208	N	Predicted protein OS=Phaeodactylum tricornutum (strain CCAP 1055/1) OX=556484 GN=PHATRDRAFT_48226 PE=4 SV=1	PHATRDRAFT_48226	1	0.00754569	FEFQFGDPFDVN(1)R	2	-0.85166	1	810.864
B7G6F1	516	N	Predicted protein OS=Phaeodactylum tricornutum (strain CCAP 1055/1) OX=556484 GN=PHATRDRAFT_48227 PE=4 SV=1	PHATRDRAFT_48227	1	1.90716e-06	TVGANHGLMHPTN(1)LTK	3	-0.49058	3	424.22
B7G6H0	383	N	Phosphoglycerate kinase OS=Phaeodactylum tricornutum (strain CCAP 1055/1) OX=556484 GN=PHATRDRAFT_51125 PE=3 SV=1	PHATRDRAFT_51125	1	4.18407e-05	N(1)GTVSVVGGGDSVAALEAFGK	2	-0.42835	1	444.266
B7G6I9	277	N	Predicted protein OS=Phaeodactylum tricornutum (strain CCAP 1055/1) OX=556484 GN=PHATRDRAFT_29423 PE=4 SV=1	PHATRDRAFT_29423	1	3.33129e-23	EFLASEAMHSLN(1)VSTTR	2	-0.14721	6	637.972
B7G6K6	205	N	Glyceraldehyde-3-phosphate dehydrogenase OS=Phaeodactylum tricornutum (strain CCAP 1055/1) OX=556484 GN=GapC2a PE=3 SV=1	GapC2a	1	0.00431529	SSLAN(1)LIPASTGAAK	2	2.3143	1	1026.51
B7G6K6	225	N	Glyceraldehyde-3-phosphate dehydrogenase OS=Phaeodactylum tricornutum (strain CCAP 1055/1) OX=556484 GN=GapC2a PE=3 SV=1	GapC2a	1	0.0298904	VIPELN(1)GK	2	-1.3013	2	1026.51
B7G6N6	522	N	Predicted protein OS=Phaeodactylum tricornutum (strain CCAP 1055/1) OX=556484 GN=PHATRDRAFT_48300 PE=4 SV=1	PHATRDRAFT_48300	1	8.06524e-06	VYQSFN(1)TSAHVGGK	2	0.27045	5	848.152
B7G6N6	176	N	Predicted protein OS=Phaeodactylum tricornutum (strain CCAP 1055/1) OX=556484 GN=PHATRDRAFT_48300 PE=4 SV=1	PHATRDRAFT_48300	1	6.38829e-11	TN(1)FTSGMVQSWNK	2	-2.1888	5	848.152
B7G6Q0	268	N	Predicted protein OS=Phaeodactylum tricornutum (strain CCAP 1055/1) OX=556484 GN=PHATRDRAFT_48313 PE=4 SV=1	PHATRDRAFT_48313	1	1.48227e-12	RLEN(1)QTLTEIR	2	-1.9508	2	459.252
B7G6Q6	346	N	GLNA, glutamine synthase OS=Phaeodactylum tricornutum (strain CCAP 1055/1) OX=556484 GN=GLNA PE=3 SV=1	GLNA	1	6.89559e-09	YGLAALLQEKPFDDVN(1)GSGK	3	1.0104	1	1124.56
B7G6T2	168	N	Predicted protein OS=Phaeodactylum tricornutum (strain CCAP 1055/1) OX=556484 GN=PHATRDRAFT_48341 PE=4 SV=1	PHATRDRAFT_48341	1	9.91975e-15	DSAAQIHPLLVPFN(1)GTALIQQDPR	3	3.3672	2	635.7
B7G6U1	697	N	Predicted protein OS=Phaeodactylum tricornutum (strain CCAP 1055/1) OX=556484 GN=PHATRDRAFT_48348 PE=4 SV=1	PHATRDRAFT_48348	1	6.58244e-07	IDIVMSESAPLQN(1)MSESLCHR	3	0.38112	3	744.62
B7G6U1	1446	N	Predicted protein OS=Phaeodactylum tricornutum (strain CCAP 1055/1) OX=556484 GN=PHATRDRAFT_48348 PE=4 SV=1	PHATRDRAFT_48348	1	9.7156e-06	N(1)LTIETILDVPR	2	-1.2648	1	744.62
B7G6U1	1663	N	Predicted protein OS=Phaeodactylum tricornutum (strain CCAP 1055/1) OX=556484 GN=PHATRDRAFT_48348 PE=4 SV=1	PHATRDRAFT_48348	1	0.000579847	RFPLVEAN(1)R	2	1.4869	4	744.62
B7G6U1	1417	N	Predicted protein OS=Phaeodactylum tricornutum (strain CCAP 1055/1) OX=556484 GN=PHATRDRAFT_48348 PE=4 SV=1	PHATRDRAFT_48348	1	6.02512e-06	AVVEYN(1)TSDYELSPLELAAK	2	2.2334	1	744.62
B7G6V1	408	N	Predicted protein OS=Phaeodactylum tricornutum (strain CCAP 1055/1) OX=556484 GN=PHATRDRAFT_48357 PE=4 SV=1	PHATRDRAFT_48357	1	0.000167123	IN(1)VSEPLHLDR	3	-1.039	1	432.566
B7G6W8	364	N	Predicted protein OS=Phaeodactylum tricornutum (strain CCAP 1055/1) OX=556484 GN=PHATRDRAFT_48370 PE=3 SV=1	PHATRDRAFT_48370	1	0.000867733	N(1)LSLQEVNR	2	1.2255	1	1059.24
B7G6Y1	150	N	Protein fucoxanthin chlorophyll a/c protein OS=Phaeodactylum tricornutum (strain CCAP 1055/1) OX=556484 GN=Lhcf8 PE=4 SV=1	Lhcf8	1	6.01269e-06	N(1)GFIDFGWDSFDDATK	2	0.54975	1	515.271
B7G6Z3	166	N	Predicted protein OS=Phaeodactylum tricornutum (strain CCAP 1055/1) OX=556484 GN=PHATRDRAFT_48393 PE=4 SV=1	PHATRDRAFT_48393	1	3.97899e-06	FVSTHEMEIQAIN(1)ASEPLR	3	2.9565	2	731.024
B7G706	137	N	Predicted protein OS=Phaeodactylum tricornutum (strain CCAP 1055/1) OX=556484 GN=PHATRDRAFT_38849 PE=4 SV=1	PHATRDRAFT_38849	1	2.37207e-06	YN(1)YTLYAIYHPQAEPCVSK	3	-0.4072	2	505.774
B7G706	159	N	Predicted protein OS=Phaeodactylum tricornutum (strain CCAP 1055/1) OX=556484 GN=PHATRDRAFT_38849 PE=4 SV=1	PHATRDRAFT_38849	1	4.82682e-05	LKDLN(1)YTLLR	3	-0.44289	6	505.774
B7G712	278	N	Predicted protein OS=Phaeodactylum tricornutum (strain CCAP 1055/1) OX=556484 GN=PHATRDRAFT_48408 PE=3 SV=1	PHATRDRAFT_48408	1	1.21494e-14	LAPN(1)GTLLDQYSSPMPFDTFVHDSVLDSQSR	4	2.6739	4	1152.88
B7G716	762	N	Predicted protein OS=Phaeodactylum tricornutum (strain CCAP 1055/1) OX=556484 GN=PHATRDRAFT_54901 PE=4 SV=1	PHATRDRAFT_54901	1	7.52525e-16	DLTMEAHDEGN(1)QTCASILPTHIPVWESVR	3	0.20693	1	1103.85
B7G719	939	N	Predicted protein OS=Phaeodactylum tricornutum (strain CCAP 1055/1) OX=556484 GN=PHATRDRAFT_48415 PE=4 SV=1	PHATRDRAFT_48415	1	7.8738e-05	LRDTELLSN(1)K	2	0.17425	2	397.887
B7G726	162	N	Predicted protein OS=Phaeodactylum tricornutum (strain CCAP 1055/1) OX=556484 GN=PHATRDRAFT_29551 PE=4 SV=1	PHATRDRAFT_29551	1	6.0389e-06	ITVAN(1)STALLFQFVK	2	1.2045	1	827.969
B7G758	360	N	Predicted protein OS=Phaeodactylum tricornutum (strain CCAP 1055/1) OX=556484 GN=PHATRDRAFT_48446 PE=3 SV=1	PHATRDRAFT_48446	1	2.94165e-06	YRPGDIVQN(1)SSTLVSLGK	3	-1.6591	1	646.346
B7G771	591	N	Predicted protein OS=Phaeodactylum tricornutum (strain CCAP 1055/1) OX=556484 GN=PHATRDRAFT_48456 PE=4 SV=1	PHATRDRAFT_48456	1	9.10152e-05	RGN(1)STIGLLVDVK	3	-0.30075	1	517.253
B7G783	52	N	Predicted protein OS=Phaeodactylum tricornutum (strain CCAP 1055/1) OX=556484 GN=PHATRDRAFT_38927 PE=4 SV=1	PHATRDRAFT_38927	1	0.00527177	N(1)ASVISR	2	-0.028611	1	545.953
B7G797	57	N	Predicted protein (Fragment) OS=Phaeodactylum tricornutum (strain CCAP 1055/1) OX=556484 GN=PHATRDRAFT_4674 PE=4 SV=1	PHATRDRAFT_4674	1	2.82302e-06	QLPIQFN(1)VTAVHVDQK	3	-1.1454	1	614
B7G7D5	162	N	Predicted protein OS=Phaeodactylum tricornutum (strain CCAP 1055/1) OX=556484 GN=PHATRDRAFT_48689 PE=4 SV=1	PHATRDRAFT_48689	1	1.52639e-27	SYPLAAQSLEPILN(1)TTAISTIR	2	2.33	2	761.047
B7G7D5	211	N	Predicted protein OS=Phaeodactylum tricornutum (strain CCAP 1055/1) OX=556484 GN=PHATRDRAFT_48689 PE=4 SV=1	PHATRDRAFT_48689	1	6.53064e-05	SIVN(1)ETLTTR	2	-0.67803	2	761.047
B7G7D5	478	N	Predicted protein OS=Phaeodactylum tricornutum (strain CCAP 1055/1) OX=556484 GN=PHATRDRAFT_48689 PE=4 SV=1	PHATRDRAFT_48689	1	1.60864e-13	SDASLLN(1)TTEMAFATAHQLLK	3	2.5971	2	761.047
B7G7G1	334	N	Predicted protein OS=Phaeodactylum tricornutum (strain CCAP 1055/1) OX=556484 GN=PHATRDRAFT_39237 PE=4 SV=1	PHATRDRAFT_39237	1	2.07004e-09	FKDTSLENVQSDIVQMLN(1)SSVTGQK	3	0.26258	1	755.392
B7G7G5	231	N	Predicted protein OS=Phaeodactylum tricornutum (strain CCAP 1055/1) OX=556484 GN=PHATRDRAFT_48708 PE=4 SV=1	PHATRDRAFT_48708	1	0.00530857	N(1)LTILDVQR	2	0.77229	1	537.806
B7G7J3	615	N	Predicted protein OS=Phaeodactylum tricornutum (strain CCAP 1055/1) OX=556484 GN=PHATRDRAFT_48519 PE=4 SV=1	PHATRDRAFT_48519	1	3.49222e-09	SQN(1)STFEGHNVSQVQK	3	0.718	1	646.845
B7G7J3	519	N	Predicted protein OS=Phaeodactylum tricornutum (strain CCAP 1055/1) OX=556484 GN=PHATRDRAFT_48519 PE=4 SV=1	PHATRDRAFT_48519	1	0.0347864	LLTN(1)TTLAAEDK	2	-1.4805	1	646.845
B7G7L3	356	N	Predicted protein OS=Phaeodactylum tricornutum (strain CCAP 1055/1) OX=556484 GN=PHATRDRAFT_48536 PE=4 SV=1	PHATRDRAFT_48536	1	0.000399038	LAAN(1)QTITR	2	0.33047	3	495.777
B7G7L6	130	N	Thioredoxin h OS=Phaeodactylum tricornutum (strain CCAP 1055/1) OX=556484 GN=Trx-h2 PE=4 SV=1	Trx-h2	1	4.56784e-05	YN(1)VSAMPTFVFLK	2	-2.164	4	768.389
B7G7M3	279	N	Predicted protein OS=Phaeodactylum tricornutum (strain CCAP 1055/1) OX=556484 GN=PHATRDRAFT_48546 PE=4 SV=1	PHATRDRAFT_48546	1	1.14612e-05	ALYAQPVAMPSHSN(1)ISWHDFVTK	4	-0.67054	1	651.322
B7G7N0	538	N	Predicted protein OS=Phaeodactylum tricornutum (strain CCAP 1055/1) OX=556484 GN=PHATRDRAFT_48552 PE=4 SV=1	PHATRDRAFT_48552	1	8.23419e-09	VIGLYN(1)VSFVQTR	2	0.27511	4	957.669
B7G7N0	580	N	Predicted protein OS=Phaeodactylum tricornutum (strain CCAP 1055/1) OX=556484 GN=PHATRDRAFT_48552 PE=4 SV=1	PHATRDRAFT_48552	1	5.30062e-06	TLQHVLPAN(1)DTGCAR	3	0.45096	2	957.669
B7G7S4	1522	N	Acetyl-coa carboxylase OS=Phaeodactylum tricornutum (strain CCAP 1055/1) OX=556484 GN=ACC1 PE=4 SV=1	ACC1	1	0.020694	VYIACN(1)AGAR	2	1.1948	1	528.29
B7G7U5	433	N	Flavin-containing amine oxidase OS=Phaeodactylum tricornutum (strain CCAP 1055/1) OX=556484 GN=PHATRDRAFT_48603 PE=4 SV=1	PHATRDRAFT_48603	1	0.00016472	N(1)TTAYYLVGDKYPQNPLR	3	1.1328	1	706.025
B7G7W0	220	N	Predicted protein OS=Phaeodactylum tricornutum (strain CCAP 1055/1) OX=556484 GN=PHATRDRAFT_48613 PE=4 SV=1	PHATRDRAFT_48613	1	0.00937976	YYKEALN(1)IYER	3	-2.5519	1	488.913
B7G7Y5	85	N	Predicted protein OS=Phaeodactylum tricornutum (strain CCAP 1055/1) OX=556484 GN=PHATRDRAFT_39150 PE=4 SV=1	PHATRDRAFT_39150	1	5.79094e-05	SLDYEQLPTLHVASN(1)ESK	3	-1.0984	1	678.669
B7G836	826	N	Bifunctional trehalose-6-phosphate synthase OS=Phaeodactylum tricornutum (strain CCAP 1055/1) OX=556484 GN=TPS2 PE=4 SV=1	TPS2	1	0.000617599	QQSVGSESN(1)SQASTPHGGMTPIRR	4	1.0215	1	808.395
B7G866	112	N	Predicted protein OS=Phaeodactylum tricornutum (strain CCAP 1055/1) OX=556484 GN=PHATRDRAFT_48730 PE=4 SV=1	PHATRDRAFT_48730	1	3.57462e-45	SAMSGQTGLN(1)SSDFVNTFALCEVGR	3	-0.33126	7	889.735
B7G869	205	N	Predicted protein OS=Phaeodactylum tricornutum (strain CCAP 1055/1) OX=556484 GN=PHATRDRAFT_48732 PE=4 SV=1	PHATRDRAFT_48732	1	0.0257353	MVYGN(1)ETLQDVWVN(1)CMN(1)R	3	4.3121	1	749.995
B7G869	202	N	Predicted protein OS=Phaeodactylum tricornutum (strain CCAP 1055/1) OX=556484 GN=PHATRDRAFT_48732 PE=4 SV=1	PHATRDRAFT_48732	1	0.0257353	MVYGN(1)ETLQDVWVN(1)CMN(1)R	3	4.3121	1	749.995
B7G869	193	N	Predicted protein OS=Phaeodactylum tricornutum (strain CCAP 1055/1) OX=556484 GN=PHATRDRAFT_48732 PE=4 SV=1	PHATRDRAFT_48732	1	2.9909e-23	MVYGN(1)ETLQDVWVNCMNR	2	-3.0995	6	749.995
B7G876	403	N	Predicted protein OS=Phaeodactylum tricornutum (strain CCAP 1055/1) OX=556484 GN=PHATRDRAFT_39282 PE=3 SV=1	PHATRDRAFT_39282	1	5.56459e-05	SN(1)ESLFAHITQWPAESVLVLK	3	-0.3632	1	455.729
B7G876	320	N	Predicted protein OS=Phaeodactylum tricornutum (strain CCAP 1055/1) OX=556484 GN=PHATRDRAFT_39282 PE=3 SV=1	PHATRDRAFT_39282	1	9.07978e-07	N(1)ATAQDFMSVK	2	0.89785	3	455.729
B7G876	185	N	Predicted protein OS=Phaeodactylum tricornutum (strain CCAP 1055/1) OX=556484 GN=PHATRDRAFT_39282 PE=3 SV=1	PHATRDRAFT_39282	1	0.00321721	AVSPYTN(1)R	2	-2.1411	1	455.729
B7G881	81	N	Predicted protein OS=Phaeodactylum tricornutum (strain CCAP 1055/1) OX=556484 GN=PHATRDRAFT_29821 PE=3 SV=1	PHATRDRAFT_29821	1	2.00633e-08	YEDYVAFVN(1)KTER	3	0.93146	3	762.356
B7G882	50	N	Predicted protein OS=Phaeodactylum tricornutum (strain CCAP 1055/1) OX=556484 GN=PHATRDRAFT_39288 PE=4 SV=1	PHATRDRAFT_39288	1	0.000176243	N(1)ITFEGGYR	2	0.48165	1	530.253
B7G890	245	N	Predicted protein OS=Phaeodactylum tricornutum (strain CCAP 1055/1) OX=556484 GN=PHATRDRAFT_48751 PE=4 SV=1	PHATRDRAFT_48751	1	1.8028e-12	SELFN(1)GTDWTVDYR	2	-0.65259	1	853.383
B7G8D7	60	N	Predicted protein OS=Phaeodactylum tricornutum (strain CCAP 1055/1) OX=556484 GN=PHATRDRAFT_48790 PE=4 SV=1	PHATRDRAFT_48790	1	6.27155e-10	YGTVN(1)N(1)STIPTGDEVASLFGVQR	2	0.16365	5	1215.09
B7G8D7	61	N	Predicted protein OS=Phaeodactylum tricornutum (strain CCAP 1055/1) OX=556484 GN=PHATRDRAFT_48790 PE=4 SV=1	PHATRDRAFT_48790	1	2.8723e-20	YGTVN(1)N(1)STIPTGDEVASLFGVQR	2	0.16365	4	1215.09
B7G8H4	104	N	Predicted protein OS=Phaeodactylum tricornutum (strain CCAP 1055/1) OX=556484 GN=PHATRDRAFT_54954 PE=4 SV=1	PHATRDRAFT_54954	1	3.25509e-12	DDVVGFYN(1)HSLIGSR	2	-0.85219	7	561.274
B7G8J4	138	N	Predicted protein OS=Phaeodactylum tricornutum (strain CCAP 1055/1) OX=556484 GN=PHATRDRAFT_48834 PE=4 SV=1	PHATRDRAFT_48834	1	0.0202735	N(1)LSSALLSK	2	-1.1703	1	468.268
B7G8J6	163	N	Predicted protein (Fragment) OS=Phaeodactylum tricornutum (strain CCAP 1055/1) OX=556484 GN=PHATRDRAFT_15472 PE=4 SV=1	PHATRDRAFT_15472	1	3.42296e-20	YLGTASNVEFN(1)ESTCGR	2	-0.45659	2	574.949
B7G8M8	147	N	Predicted protein OS=Phaeodactylum tricornutum (strain CCAP 1055/1) OX=556484 GN=PHATRDRAFT_48863 PE=4 SV=1	PHATRDRAFT_48863	1	7.91427e-09	SAFVALGN(1)GTSTK	2	-0.37218	2	628.324
B7G8N0	392	N	Predicted protein OS=Phaeodactylum tricornutum (strain CCAP 1055/1) OX=556484 GN=PHATRDRAFT_48865 PE=3 SV=1	PHATRDRAFT_48865	1	2.69273e-09	HCQN(1)ETASSVFYTR	3	-0.69361	3	513.256
B7G8P9	134	N	Predicted protein OS=Phaeodactylum tricornutum (strain CCAP 1055/1) OX=556484 GN=PHATRDRAFT_39457 PE=4 SV=1	PHATRDRAFT_39457	1	0.000783291	N(1)ASFIPYNVR	2	-0.91454	1	592.303
B7G8Q1	182	N	Protein fucoxanthin chlorophyll a/c protein OS=Phaeodactylum tricornutum (strain CCAP 1055/1) OX=556484 GN=Lhcf15 PE=4 SV=1	Lhcf15	1	6.70709e-10	HDWQN(1)TVQPGFDGFDR	3	-0.10124	1	661.844
B7G8Q9	100	N	Predicted protein OS=Phaeodactylum tricornutum (strain CCAP 1055/1) OX=556484 GN=PHATRDRAFT_48887 PE=4 SV=1	PHATRDRAFT_48887	1	8.71481e-06	GLCQTDSLYTHPHCPVACGVCHN(1)R	4	-1.4224	3	948.077
B7G8R4	303	N	Uncharacterized protein OS=Phaeodactylum tricornutum (strain CCAP 1055/1) OX=556484 GN=PHATRDRAFT_48891 PE=4 SV=1	PHATRDRAFT_48891	1	1.27847e-20	VAN(1)ITSIPEVNSEYLQMLQYEK	2	3.3136	2	553.489
B7G8S9	134	N	Predicted protein OS=Phaeodactylum tricornutum (strain CCAP 1055/1) OX=556484 GN=PHATRDRAFT_48901 PE=4 SV=1	PHATRDRAFT_48901	1	6.51043e-10	VGCGLLEMVN(1)N(1)TR	2	1.8006	18	741.352
B7G8S9	135	N	Predicted protein OS=Phaeodactylum tricornutum (strain CCAP 1055/1) OX=556484 GN=PHATRDRAFT_48901 PE=4 SV=1	PHATRDRAFT_48901	1	1.02428e-05	VGCGLLEMVN(1)N(1)TR	2	1.8006	3	741.352
B7G8T0	159	N	Predicted protein OS=Phaeodactylum tricornutum (strain CCAP 1055/1) OX=556484 GN=PHATRDRAFT_48902 PE=4 SV=1	PHATRDRAFT_48902	1	1.26996e-13	ASNFLSLLGVN(1)ASSTAR	3	-0.41285	2	855.949
B7G8T0	334	N	Predicted protein OS=Phaeodactylum tricornutum (strain CCAP 1055/1) OX=556484 GN=PHATRDRAFT_48902 PE=4 SV=1	PHATRDRAFT_48902	1	9.78552e-10	GFTWVPVQDYN(1)FSR	2	-1.108	1	855.949
B7G902	392	N	Predicted protein OS=Phaeodactylum tricornutum (strain CCAP 1055/1) OX=556484 GN=PHATRDRAFT_48952 PE=4 SV=1	PHATRDRAFT_48952	1	2.23982e-06	HSTQQSGQQTN(1)AFVASK	3	-0.089921	1	909.94
B7G909	86	N	Predicted protein OS=Phaeodactylum tricornutum (strain CCAP 1055/1) OX=556484 GN=PHATRDRAFT_48959 PE=4 SV=1	PHATRDRAFT_48959	1	2.31694e-05	DSSHLPSGSN(1)HTTSSTLSSTQQQLYDKDGSIYDALPPEYR	5	0.29875	1	727.34
B7G945	163	N	Endo-1,3-beta-glucosidase OS=Phaeodactylum tricornutum (strain CCAP 1055/1) OX=556484 GN=PHATRDRAFT_54973 PE=4 SV=1	PHATRDRAFT_54973	1	3.02313e-10	RLVSAAHWEFN(1)ETR	3	0.2117	4	521.588
B7G945	180	N	Endo-1,3-beta-glucosidase OS=Phaeodactylum tricornutum (strain CCAP 1055/1) OX=556484 GN=PHATRDRAFT_54973 PE=4 SV=1	PHATRDRAFT_54973	1	2.01044e-13	TFDHPTDLN(1)GTYHVYK	2	-4.1314	3	521.588
B7G947	511	N	Carboxypeptidase (Fragment) OS=Phaeodactylum tricornutum (strain CCAP 1055/1) OX=556484 GN=PHATRDRAFT_22901 PE=3 SV=1	PHATRDRAFT_22901	1	1.90965e-15	LPLN(1)ATLVDLSNQDFR	2	0.74343	6	909.978
B7G962	85	N	Predicted protein OS=Phaeodactylum tricornutum (strain CCAP 1055/1) OX=556484 GN=PHATRDRAFT_49003 PE=4 SV=1	PHATRDRAFT_49003	1	0.006845	YN(1)LTAWAK	2	-0.90792	1	485.25
B7G976	211	N	Predicted protein OS=Phaeodactylum tricornutum (strain CCAP 1055/1) OX=556484 GN=PHATRDRAFT_39635 PE=4 SV=1	PHATRDRAFT_39635	1	9.50944e-06	SN(1)GTLAQAADMASACADVTR	2	-2.3695	1	1006.95
B7G9A4	8	N	Predicted protein OS=Phaeodactylum tricornutum (strain CCAP 1055/1) OX=556484 GN=PHATRDRAFT_30067 PE=3 SV=1	PHATRDRAFT_30067	1	3.50737e-13	STAVAMN(1)TSHDATGSSTGK	2	-1.6335	1	486.916
B7G9B1	28	N	Iron starvation induced protein OS=Phaeodactylum tricornutum (strain CCAP 1055/1) OX=556484 GN=ISIP2B PE=4 SV=1	ISIP2B	1	7.14663e-36	FGGCLN(1)ETQVALEAAGTSDGVSPFSCHMESAHCGEGER	4	0.83731	4	1019.18
B7G9F0	544	N	Acetyl-coenzyme A synthetase OS=Phaeodactylum tricornutum (strain CCAP 1055/1) OX=556484 GN=PHATRDRAFT_22974 PE=3 SV=1	PHATRDRAFT_22974	1	2.0531e-05	VDDVLN(1)VSGHR	3	-3.0844	1	640.799
B7G9G3	417	N	Lipoamide dehydrogenase OS=Phaeodactylum tricornutum (strain CCAP 1055/1) OX=556484 GN=pDLDH1 PE=3 SV=1	pDLDH1	1	4.74544e-10	AHAVN(1)HDAVPAACFTHPEISMVGPTEEQCVEK	4	1.7974	1	710.327
B7G9N6	263	N	Predicted protein OS=Phaeodactylum tricornutum (strain CCAP 1055/1) OX=556484 GN=PHATRDRAFT_49153 PE=4 SV=1	PHATRDRAFT_49153	1	6.99477e-09	DN(1)LTDGAVVLYADSVAR	3	-4.3854	2	891.444
B7G9P2	315	N	Predicted protein (Fragment) OS=Phaeodactylum tricornutum (strain CCAP 1055/1) OX=556484 GN=PHATRDRAFT_49158 PE=4 SV=1	PHATRDRAFT_49158	1	4.36757e-14	N(1)YTDVFAFLR	2	-1.5512	7	602.625
B7G9P2	300	N	Predicted protein (Fragment) OS=Phaeodactylum tricornutum (strain CCAP 1055/1) OX=556484 GN=PHATRDRAFT_49158 PE=4 SV=1	PHATRDRAFT_49158	1	2.9602e-13	SSTIVDALLFPVTAAAN(1)K	2	0.44933	3	602.625
B7G9W1	175	N	Predicted protein OS=Phaeodactylum tricornutum (strain CCAP 1055/1) OX=556484 GN=PHATRDRAFT_49223 PE=4 SV=1	PHATRDRAFT_49223	1	2.27342e-23	TVN(1)TTLQQILNPTTLR	3	-0.7586	3	433.246
B7G9X3	284	N	Predicted protein OS=Phaeodactylum tricornutum (strain CCAP 1055/1) OX=556484 GN=PHATRDRAFT_49231 PE=4 SV=1	PHATRDRAFT_49231	1	0.00016595	QRLEFFAPAN(1)K	3	1.7886	3	520.271
B7G9X7	399	N	Predicted protein (Fragment) OS=Phaeodactylum tricornutum (strain CCAP 1055/1) OX=556484 GN=PHATRDRAFT_15730 PE=3 SV=1	PHATRDRAFT_15730	1	0.015325	DLKMSIN(1)QVR	2	4.1251	1	603.823
B7GA19	91	N	Predicted protein OS=Phaeodactylum tricornutum (strain CCAP 1055/1) OX=556484 GN=PHATRDRAFT_49268 PE=4 SV=1	PHATRDRAFT_49268	1	6.27562e-05	SPFSSLSSPGN(1)ATSESSHAVR	3	-0.26612	1	703.331
B7GA36	258	N	Pds-like3, phytoene desaturase-like protein (Fragment) OS=Phaeodactylum tricornutum (strain CCAP 1055/1) OX=556484 GN=PHATRDRAFT_15806 PE=4 SV=1	PHATRDRAFT_15806	1	1.33856e-07	VSGFTLN(1)ESQTK	2	-3.654	1	515.959
B7GA38	421	N	Predicted protein OS=Phaeodactylum tricornutum (strain CCAP 1055/1) OX=556484 GN=PHATRDRAFT_49287 PE=4 SV=1	PHATRDRAFT_49287	1	9.9969e-05	N(1)VSGWALSAR	2	2.1048	2	835.098
B7GA65	534	N	Predicted protein OS=Phaeodactylum tricornutum (strain CCAP 1055/1) OX=556484 GN=PHATRDRAFT_49310 PE=4 SV=1	PHATRDRAFT_49310	1	0.00228843	LTALTN(1)VTK	2	0.29642	3	482.284
B7GA73	410	N	Predicted protein OS=Phaeodactylum tricornutum (strain CCAP 1055/1) OX=556484 GN=PHATRDRAFT_49316 PE=4 SV=1	PHATRDRAFT_49316	1	2.00497e-14	RDWN(1)ISWLTSHCQQR	4	0.23733	3	663.979
B7GA80	239	N	Predicted protein OS=Phaeodactylum tricornutum (strain CCAP 1055/1) OX=556484 GN=PHATRDRAFT_55029 PE=4 SV=1	PHATRDRAFT_55029	1	3.38e-12	FNAYSLLPTN(1)TSFYR	2	1.4859	3	899.433
B7GA95	75	N	Predicted protein OS=Phaeodactylum tricornutum (strain CCAP 1055/1) OX=556484 GN=PHATRDRAFT_40023 PE=4 SV=1	PHATRDRAFT_40023	1	0.00932251	QLQSAQIHN(1)ITR	3	0.21009	1	471.256
B7GAA0	392	N	Predicted protein OS=Phaeodactylum tricornutum (strain CCAP 1055/1) OX=556484 GN=PHATRDRAFT_49341 PE=4 SV=1	PHATRDRAFT_49341	1	0.00150257	SIVEN(1)LTR	2	0.081487	1	467.758
B7GAE9	536	N	Predicted protein OS=Phaeodactylum tricornutum (strain CCAP 1055/1) OX=556484 GN=PHATRDRAFT_40080 PE=4 SV=1	PHATRDRAFT_40080	1	8.15824e-07	TWQNILGLSN(1)R	2	-2.6966	2	984.773
B7GAF2	353	N	Predicted protein OS=Phaeodactylum tricornutum (strain CCAP 1055/1) OX=556484 GN=PHATRDRAFT_49386 PE=4 SV=1	PHATRDRAFT_49386	1	1.12588e-11	RQPELNQTDVDLDPASN(1)STDVAPLQGLGK	3	0.22759	1	474.274
B7GAF2	177	N	Predicted protein OS=Phaeodactylum tricornutum (strain CCAP 1055/1) OX=556484 GN=PHATRDRAFT_49386 PE=4 SV=1	PHATRDRAFT_49386	1	0.0457886	QVLLN(1)TTR	2	-0.19277	1	474.274
B7GAH1	480	N	Predicted protein OS=Phaeodactylum tricornutum (strain CCAP 1055/1) OX=556484 GN=PHATRDRAFT_49402 PE=4 SV=1	PHATRDRAFT_49402	1	1.86219e-07	N(1)VSAAQQSYLR	2	0.98402	1	620.314
B7GAJ5	151	N	Predicted protein OS=Phaeodactylum tricornutum (strain CCAP 1055/1) OX=556484 GN=PHATRDRAFT_49425 PE=4 SV=1	PHATRDRAFT_49425	1	5.74582e-12	QPQSMQN(1)YTELGYKK	3	0.64613	6	648.054
B7GAJ5	292	N	Predicted protein OS=Phaeodactylum tricornutum (strain CCAP 1055/1) OX=556484 GN=PHATRDRAFT_49425 PE=4 SV=1	PHATRDRAFT_49425	1	2.58971e-28	AQN(1)VTMEPGDMVLYESHSVIHGRPFPLK	5	0.62568	19	648.054
B7GAJ6	118	N	Predicted protein OS=Phaeodactylum tricornutum (strain CCAP 1055/1) OX=556484 GN=PHATRDRAFT_49426 PE=4 SV=1	PHATRDRAFT_49426	1	0.000281584	N(1)YTEFGFTK	2	-0.17583	4	597.295
B7GAJ6	259	N	Predicted protein OS=Phaeodactylum tricornutum (strain CCAP 1055/1) OX=556484 GN=PHATRDRAFT_49426 PE=4 SV=1	PHATRDRAFT_49426	1	1.29383e-21	N(1)VTMEPGDLVLYESHSVLHSRPFPLK	4	-0.062206	20	597.295
B7GAK4	35	N	Predicted protein OS=Phaeodactylum tricornutum (strain CCAP 1055/1) OX=556484 GN=PHATRDRAFT_40135 PE=4 SV=1	PHATRDRAFT_40135	1	0.000147343	N(1)TEQSSSCISLDNLQNKR	3	-2.6036	1	1047.5
B7GAM2	283	N	Predicted protein OS=Phaeodactylum tricornutum (strain CCAP 1055/1) OX=556484 GN=PHATRDRAFT_40154 PE=3 SV=1	PHATRDRAFT_40154	1	2.63019e-14	LNDPFRFPLELN(1)LSDVCK	3	-3.343	1	727.37
B7GAX6	416	N	Predicted protein (Fragment) OS=Phaeodactylum tricornutum (strain CCAP 1055/1) OX=556484 GN=PHATRDRAFT_15935 PE=4 SV=1	PHATRDRAFT_15935	1	0.0232273	VSRN(1)ETTMQAVGIR	3	0.61423	1	540.287
B7GAX6	332	N	Predicted protein (Fragment) OS=Phaeodactylum tricornutum (strain CCAP 1055/1) OX=556484 GN=PHATRDRAFT_15935 PE=4 SV=1	PHATRDRAFT_15935	1	0.00837954	KAATMGGGN(1)LTVPVQR	3	-0.11643	1	540.287
B7GAY9	489	N	Coatomer subunit delta OS=Phaeodactylum tricornutum (strain CCAP 1055/1) OX=556484 GN=COPdelta PE=3 SV=1	COPdelta	1	0.000195758	SETLLCPMEITSVTN(1)SQSGAAIPHSMTK	3	-0.13388	1	520.272
B7GB18	913	N	Predicted protein OS=Phaeodactylum tricornutum (strain CCAP 1055/1) OX=556484 GN=PHATRDRAFT_49563 PE=4 SV=1	PHATRDRAFT_49563	1	1.72601e-13	LWTGN(1)LTAAADSAASR	3	0.81675	4	536.602
B7GB38	108	N	Predicted protein OS=Phaeodactylum tricornutum (strain CCAP 1055/1) OX=556484 GN=PHATRDRAFT_49578 PE=4 SV=1	PHATRDRAFT_49578	1	0.000214177	N(1)FTSLSPSFK	2	0.18685	1	565.784
B7GB55	131	N	Predicted protein (Fragment) OS=Phaeodactylum tricornutum (strain CCAP 1055/1) OX=556484 GN=PHATRDRAFT_16052 PE=3 SV=1	PHATRDRAFT_16052	1	2.78893e-14	VLHN(1)LTVTNVLIR	3	0.049459	4	596.796
B7GB55	185	N	Predicted protein (Fragment) OS=Phaeodactylum tricornutum (strain CCAP 1055/1) OX=556484 GN=PHATRDRAFT_16052 PE=3 SV=1	PHATRDRAFT_16052	1	1.3064e-07	GPGNIDN(1)VTFR	2	0.83093	1	596.796
B7GB64	180	N	Alanine glyoxylate aminotransferase OS=Phaeodactylum tricornutum (strain CCAP 1055/1) OX=556484 GN=PHATRDRAFT_49601 PE=4 SV=1	PHATRDRAFT_49601	1	0.000483211	AQPVPVPGN(1)DTGSSN(1)TK	2	0.58262	2	834.913
B7GB64	186	N	Alanine glyoxylate aminotransferase OS=Phaeodactylum tricornutum (strain CCAP 1055/1) OX=556484 GN=PHATRDRAFT_49601 PE=4 SV=1	PHATRDRAFT_49601	1	0.000483211	AQPVPVPGN(1)DTGSSN(1)TK	2	0.58262	2	834.913
B7GB73	429	N	FeS assembly protein suf OS=Phaeodactylum tricornutum (strain CCAP 1055/1) OX=556484 GN=sufD PE=4 SV=1	sufD	1	2.38239e-36	AN(1)VTHSYLEESGGIVTAGVER	2	1.0821	2	731.362
B7GB76	327	N	Exo-1,3-beta-glucosidase OS=Phaeodactylum tricornutum (strain CCAP 1055/1) OX=556484 GN=PHATRDRAFT_49610 PE=4 SV=1	PHATRDRAFT_49610	1	1.00564e-13	YN(1)HTYLDSHYYHVFAEHPR	3	-0.38755	3	994.099
B7GB76	381	N	Exo-1,3-beta-glucosidase OS=Phaeodactylum tricornutum (strain CCAP 1055/1) OX=556484 GN=PHATRDRAFT_49610 PE=4 SV=1	PHATRDRAFT_49610	1	1.22185e-45	LSDSGSASCCYTDAPVYN(1)ATPSVDGVQR	2	-1.4473	2	994.099
B7GBA2	204	N	Predicted protein OS=Phaeodactylum tricornutum (strain CCAP 1055/1) OX=556484 GN=PHATRDRAFT_49631 PE=4 SV=1	PHATRDRAFT_49631	1	0.000695192	N(1)ATYQYRPIR	3	0.45595	1	428.891
B7GBC7	333	N	Predicted protein OS=Phaeodactylum tricornutum (strain CCAP 1055/1) OX=556484 GN=PHATRDRAFT_49656 PE=4 SV=1	PHATRDRAFT_49656	1	1.08115e-07	LFSN(1)ASVEPVVR	2	1.147	1	660.856
B7GBD0	178	N	Predicted protein OS=Phaeodactylum tricornutum (strain CCAP 1055/1) OX=556484 GN=PHATRDRAFT_49659 PE=4 SV=1	PHATRDRAFT_49659	1	0.00875975	FVPN(1)VTIHDK	3	-0.25183	1	584.953
B7GBD0	290	N	Predicted protein OS=Phaeodactylum tricornutum (strain CCAP 1055/1) OX=556484 GN=PHATRDRAFT_49659 PE=4 SV=1	PHATRDRAFT_49659	1	0.000149256	ESYDLAHN(1)VSAIFQR	3	-1.5626	2	584.953
B7GBD6	428	N	Predicted protein OS=Phaeodactylum tricornutum (strain CCAP 1055/1) OX=556484 GN=PHATRDRAFT_49665 PE=4 SV=1	PHATRDRAFT_49665	1	1.29533e-13	LYTEHVVPATLTHDN(1)ASR	3	0.5734	4	992.991
B7GBD6	461	N	Predicted protein OS=Phaeodactylum tricornutum (strain CCAP 1055/1) OX=556484 GN=PHATRDRAFT_49665 PE=4 SV=1	PHATRDRAFT_49665	1	1.90546e-10	DDLVAVSPYN(1)DTIYAVAR	2	0.7607	4	992.991
B7GBD6	188	N	Predicted protein OS=Phaeodactylum tricornutum (strain CCAP 1055/1) OX=556484 GN=PHATRDRAFT_49665 PE=4 SV=1	PHATRDRAFT_49665	1	0.000379334	N(1)VTQLRPLGR	2	0.82535	3	992.991
B7GBD6	381	N	Predicted protein OS=Phaeodactylum tricornutum (strain CCAP 1055/1) OX=556484 GN=PHATRDRAFT_49665 PE=4 SV=1	PHATRDRAFT_49665	1	4.32257e-36	N(1)DVDFDTPAGQALSVLIN(1)STR	3	-0.97647	6	992.991
B7GBD6	364	N	Predicted protein OS=Phaeodactylum tricornutum (strain CCAP 1055/1) OX=556484 GN=PHATRDRAFT_49665 PE=4 SV=1	PHATRDRAFT_49665	1	2.70037e-06	N(1)DVDFDTPAGQALSVLIN(1)STR	3	-0.97647	2	992.991
B7GBG1	594	N	Precursor of carboxylase pyruvate carboxylase OS=Phaeodactylum tricornutum (strain CCAP 1055/1) OX=556484 GN=PYC1 PE=4 SV=1	PYC1	1	9.88862e-15	ELGATGAPPSTVDPIIPVVEPN(1)SGQQK	2	-1.6053	2	764.913
B7GBS5	105	N	Predicted protein OS=Phaeodactylum tricornutum (strain CCAP 1055/1) OX=556484 GN=PHATRDRAFT_55097 PE=4 SV=1	PHATRDRAFT_55097	1	2.224e-09	YATLPYTLNEVVTFYN(1)HTIVGSR	3	-0.41484	3	887.786
B7GBV6	231	N	Purine permease (Fragment) OS=Phaeodactylum tricornutum (strain CCAP 1055/1) OX=556484 GN=PHATRDRAFT_52619 PE=4 SV=1	PHATRDRAFT_52619	1	2.21549e-13	EHSQITGQN(1)LTFPPPFPTCDAGDVQLGYGSR	3	1.6065	1	1130.53
B7GBX0	559	N	Predicted protein OS=Phaeodactylum tricornutum (strain CCAP 1055/1) OX=556484 GN=PHATRDRAFT_40573 PE=4 SV=1	PHATRDRAFT_40573	1	0.00122098	FN(1)LTTAR	2	-0.37519	2	413.221
B7GBX2	287	N	Predicted protein OS=Phaeodactylum tricornutum (strain CCAP 1055/1) OX=556484 GN=PHATRDRAFT_23497 PE=4 SV=1	PHATRDRAFT_23497	1	3.13629e-12	FAKEDDVCVPEDGSPNQGPFQDSCTGQYVYN(1)GVLTMQR	3	-0.27786	1	1442.63
B7GBY9	251	N	Predicted protein (Fragment) OS=Phaeodactylum tricornutum (strain CCAP 1055/1) OX=556484 GN=PHATRDRAFT_30638 PE=4 SV=1	PHATRDRAFT_30638	1	4.9445e-20	AN(1)GTSHSLQQSMVDAYPFLVQR	3	1.5321	2	818.065
B7GBY9	210	N	Predicted protein (Fragment) OS=Phaeodactylum tricornutum (strain CCAP 1055/1) OX=556484 GN=PHATRDRAFT_30638 PE=4 SV=1	PHATRDRAFT_30638	1	3.43103e-12	ITAPN(1)VTVIGSSLR	3	0.13265	2	818.065
B7GBZ5	109	N	Predicted protein (Fragment) OS=Phaeodactylum tricornutum (strain CCAP 1055/1) OX=556484 GN=PHATRDRAFT_5780 PE=3 SV=1	PHATRDRAFT_5780	1	1.63342e-06	GLLHELPAVN(1)LTR	2	-2.3681	2	479.277
B7GC06	557	N	Predicted protein OS=Phaeodactylum tricornutum (strain CCAP 1055/1) OX=556484 GN=PHATRDRAFT_49836 PE=4 SV=1	PHATRDRAFT_49836	1	1.26026e-05	VFLQSSCVSN(1)K	2	-0.57276	2	636.313
B7GC07	387	N	Predicted protein OS=Phaeodactylum tricornutum (strain CCAP 1055/1) OX=556484 GN=PHATRDRAFT_49837 PE=4 SV=1	PHATRDRAFT_49837	1	2.66417e-06	HQGGAILQDSLN(1)R	3	0.15221	1	471.244
B7GC39	35	N	Predicted protein OS=Phaeodactylum tricornutum (strain CCAP 1055/1) OX=556484 GN=PHATRDRAFT_23557 PE=4 SV=1	PHATRDRAFT_23557	1	1.68121e-10	GLPTPSPTLDGVSDSGSHN(1)AAQQQR	3	0.82049	1	841.069
B7GC89	150	N	Predicted protein (Fragment) OS=Phaeodactylum tricornutum (strain CCAP 1055/1) OX=556484 GN=PHATRDRAFT_5512 PE=3 SV=1	PHATRDRAFT_5512	1	2.16325e-08	IFVQVN(1)TSGEDSK	2	2.1308	1	713.851
B7GCE0	76	N	Predicted protein OS=Phaeodactylum tricornutum (strain CCAP 1055/1) OX=556484 GN=PHATRDRAFT_49943 PE=4 SV=1	PHATRDRAFT_49943	1	2.81626e-31	TVLETVKGN(1)QSDSSTLESTSPR	3	-2.2749	2	1117.58
B7GCE9	126	N	Protein heat shock protein OS=Phaeodactylum tricornutum (strain CCAP 1055/1) OX=556484 GN=HSP70G PE=3 SV=1	HSP70G	1	0.00344966	HYPVRPVYN(1)ETR	2	-1.3287	3	824.057
B7GCE9	435	N	Protein heat shock protein OS=Phaeodactylum tricornutum (strain CCAP 1055/1) OX=556484 GN=HSP70G PE=3 SV=1	HSP70G	1	2.8995e-15	HINSDESMALGAAFAGAN(1)ISTAFR	3	1.5068	3	824.057
B7GCF6	89	N	Predicted protein OS=Phaeodactylum tricornutum (strain CCAP 1055/1) OX=556484 GN=PHATRDRAFT_49956 PE=4 SV=1	PHATRDRAFT_49956	1	4.57097e-08	VDDNNNVDDSALFDTPIHN(1)LTIPELR	3	-0.5203	1	980.808
B7GCF7	275	N	Predicted protein OS=Phaeodactylum tricornutum (strain CCAP 1055/1) OX=556484 GN=PHATRDRAFT_49957 PE=4 SV=1	PHATRDRAFT_49957	1	1.22016e-05	ASN(1)GGGGGSPTYSSLPGQAYSGSGPGK	2	-0.93075	1	1201.04
B7GCF8	367	N	Predicted protein OS=Phaeodactylum tricornutum (strain CCAP 1055/1) OX=556484 GN=PHATRDRAFT_49958 PE=4 SV=1	PHATRDRAFT_49958	1	4.56576e-08	LAYDPDDRQDCN(1)ETIQMDYKDFFLVHEK	5	0.64111	1	702.517
B7GCI0	419	N	Predicted protein OS=Phaeodactylum tricornutum (strain CCAP 1055/1) OX=556484 GN=PHATRDRAFT_49980 PE=4 SV=1	PHATRDRAFT_49980	1	5.36468e-05	YHHFTPGQHFN(1)ATR	4	0.28329	4	698.007
B7GCI0	121	N	Predicted protein OS=Phaeodactylum tricornutum (strain CCAP 1055/1) OX=556484 GN=PHATRDRAFT_49980 PE=4 SV=1	PHATRDRAFT_49980	1	0.000175072	VN(1)LSFAPIPTDSHPYMGAR	3	-1.5971	3	698.007
B7GCI6	166	N	Predicted protein OS=Phaeodactylum tricornutum (strain CCAP 1055/1) OX=556484 GN=PHATRDRAFT_49985 PE=4 SV=1	PHATRDRAFT_49985	1	0.000929035	TN(1)TSSYAAAWDK	2	-0.68193	1	659.296
B7GCL1	327	N	Predicted protein OS=Phaeodactylum tricornutum (strain CCAP 1055/1) OX=556484 GN=PHATRDRAFT_50006 PE=4 SV=1	PHATRDRAFT_50006	1	1.49221e-13	TLWN(1)HTAQTEGEWYNHVK	4	-0.1867	1	597.775
B7GCL1	238	N	Predicted protein OS=Phaeodactylum tricornutum (strain CCAP 1055/1) OX=556484 GN=PHATRDRAFT_50006 PE=4 SV=1	PHATRDRAFT_50006	1	3.32327e-31	SAQEATSSWAQQTGQQAQN(1)DVR	3	-0.92508	3	597.775
B7GCL1	448	N	Predicted protein OS=Phaeodactylum tricornutum (strain CCAP 1055/1) OX=556484 GN=PHATRDRAFT_50006 PE=4 SV=1	PHATRDRAFT_50006	1	1.33894e-06	AHVTQN(1)LEEPLLYLN(1)SSR	3	-0.98791	1	597.775
B7GCL1	457	N	Predicted protein OS=Phaeodactylum tricornutum (strain CCAP 1055/1) OX=556484 GN=PHATRDRAFT_50006 PE=4 SV=1	PHATRDRAFT_50006	1	2.55358e-43	AHVTQNLEEPLLYLN(1)SSR	3	-0.66491	9	597.775
B7GCL1	411	N	Predicted protein OS=Phaeodactylum tricornutum (strain CCAP 1055/1) OX=556484 GN=PHATRDRAFT_50006 PE=4 SV=1	PHATRDRAFT_50006	1	8.37178e-05	AEASWWN(1)ATR	2	-0.36393	1	597.775
B7GCL1	389	N	Predicted protein OS=Phaeodactylum tricornutum (strain CCAP 1055/1) OX=556484 GN=PHATRDRAFT_50006 PE=4 SV=1	PHATRDRAFT_50006	1	8.24286e-09	AWWN(1)DTVHAYHVLAQK	3	-0.27347	7	597.775
B7GCL3	311	N	Uncharacterized protein OS=Phaeodactylum tricornutum (strain CCAP 1055/1) OX=556484 GN=PHATRDRAFT_55128 PE=4 SV=1	PHATRDRAFT_55128	1	0.0305595	AYAN(1)RDR	2	-0.21427	1	434.712
B7GCM8	57	N	Predicted protein OS=Phaeodactylum tricornutum (strain CCAP 1055/1) OX=556484 GN=PHATRDRAFT_50019 PE=4 SV=1	PHATRDRAFT_50019	1	0.000187963	VVSMTAPPQTN(1)AQGLDTSK	3	0.38095	1	662.332
B7GCN8	335	N	Predicted protein OS=Phaeodactylum tricornutum (strain CCAP 1055/1) OX=556484 GN=PHATRDRAFT_50026 PE=3 SV=1	PHATRDRAFT_50026	1	5.17768e-09	WCPEFN(1)VTGQCER	2	-2.0343	3	630.788
B7GCQ9	279	N	Predicted protein (Fragment) OS=Phaeodactylum tricornutum (strain CCAP 1055/1) OX=556484 GN=PHATRDRAFT_30823 PE=4 SV=1	PHATRDRAFT_30823	1	3.7136e-09	YQHGSN(1)ETRPVTGAQVALR	4	-0.10999	6	522.518
B7GCT8	159	N	Predicted protein OS=Phaeodactylum tricornutum (strain CCAP 1055/1) OX=556484 GN=PHATRDRAFT_23717 PE=4 SV=1	PHATRDRAFT_23717	1	9.9976e-11	GICSN(1)FLCDTKPGDEVN(1)MTGPAGK	3	0.67965	3	899.427
B7GCT8	85	N	Predicted protein OS=Phaeodactylum tricornutum (strain CCAP 1055/1) OX=556484 GN=PHATRDRAFT_23717 PE=4 SV=1	PHATRDRAFT_23717	1	0.000233236	ATGETCHIIIDHN(1)GDFPFWEGQSWGVIPPGTR	4	-0.35714	1	899.427
B7GCT8	171	N	Predicted protein OS=Phaeodactylum tricornutum (strain CCAP 1055/1) OX=556484 GN=PHATRDRAFT_23717 PE=4 SV=1	PHATRDRAFT_23717	1	2.72502e-38	KGICSNFLCDTKPGDEVN(1)MTGPAGK	4	-0.60821	28	899.427
B7GCX7	113	N	Nicotinate-nucleotide pyrophosphorylase [carboxylating] OS=Phaeodactylum tricornutum (strain CCAP 1055/1) OX=556484 GN=PHATRDRAFT_16599 PE=3 SV=1	PHATRDRAFT_16599	1	0.0225162	TALN(1)TLSR	2	-1.2793	1	439.745
B7GCY7	264	N	Predicted protein OS=Phaeodactylum tricornutum (strain CCAP 1055/1) OX=556484 GN=PHATRDRAFT_40979 PE=4 SV=1	PHATRDRAFT_40979	1	3.87679e-05	IYGTTMIGPTN(1)QTLPYDCQIK	3	-0.67291	1	806.392
B7GCZ0	306	N	Predicted protein OS=Phaeodactylum tricornutum (strain CCAP 1055/1) OX=556484 GN=PHATRDRAFT_50107 PE=4 SV=1	PHATRDRAFT_50107	1	2.67833e-05	FLN(1)WTIFPAIR	2	-2.8955	2	690.882
B7GD70	77	N	Predicted protein OS=Phaeodactylum tricornutum (strain CCAP 1055/1) OX=556484 GN=PHATRDRAFT_41064 PE=4 SV=1	PHATRDRAFT_41064	1	0.000210931	TVDSTWN(1)VTGLKK	3	-0.53361	1	484.592
B7GD70	118	N	Predicted protein OS=Phaeodactylum tricornutum (strain CCAP 1055/1) OX=556484 GN=PHATRDRAFT_41064 PE=4 SV=1	PHATRDRAFT_41064	1	1.79601e-10	VSQAQMQLDQLMADKN(1)ASLSDLEK	3	0.26553	3	484.592
B7GD71	108	N	Predicted protein OS=Phaeodactylum tricornutum (strain CCAP 1055/1) OX=556484 GN=PHATRDRAFT_50174 PE=4 SV=1	PHATRDRAFT_50174	1	1.01319e-09	LLYN(1)TTDSHTVPILYAIK	3	3.642	1	689.042
B7GD75	245	N	Predicted protein OS=Phaeodactylum tricornutum (strain CCAP 1055/1) OX=556484 GN=PHATRDRAFT_56509 PE=4 SV=1	PHATRDRAFT_56509	1	4.19199e-06	HTYVGSSQHIWPWSSVN(1)CTQK	4	2.9622	1	627.043
B7GD76	269	N	Predicted protein OS=Phaeodactylum tricornutum (strain CCAP 1055/1) OX=556484 GN=PHATRDRAFT_41071 PE=4 SV=1	PHATRDRAFT_41071	1	2.16622e-09	N(1)FTVAMELTGVAETDKLQNVR	3	0.044963	4	785.73
B7GDE6	31	N	Predicted protein OS=Phaeodactylum tricornutum (strain CCAP 1055/1) OX=556484 GN=PHATRDRAFT_50236 PE=4 SV=1	PHATRDRAFT_50236	1	0.011504	N(1)AGPVAVTIETTR	2	-1.3738	1	690.359
B7GDE6	223	N	Predicted protein OS=Phaeodactylum tricornutum (strain CCAP 1055/1) OX=556484 GN=PHATRDRAFT_50236 PE=4 SV=1	PHATRDRAFT_50236	1	0.0217959	FN(1)SGGVVSACLIR	2	0.95657	1	690.359
B7GDF1	181	N	Predicted protein OS=Phaeodactylum tricornutum (strain CCAP 1055/1) OX=556484 GN=PHATRDRAFT_50241 PE=4 SV=1	PHATRDRAFT_50241	1	2.13603e-14	N(1)LTSMESIFVIEGNNR	2	1.0551	1	913.946
B7GDF5	61	N	Predicted protein OS=Phaeodactylum tricornutum (strain CCAP 1055/1) OX=556484 GN=PHATRDRAFT_55162 PE=4 SV=1	PHATRDRAFT_55162	1	1.79285e-13	N(1)LSSVLGDKQTFYNDFMEGCR	3	-0.20898	4	417.715
B7GDF5	213	N	Predicted protein OS=Phaeodactylum tricornutum (strain CCAP 1055/1) OX=556484 GN=PHATRDRAFT_55162 PE=4 SV=1	PHATRDRAFT_55162	1	2.29115e-09	IYHN(1)QSVLSPHVDR	4	0.34637	4	417.715
B7GDF5	115	N	Predicted protein OS=Phaeodactylum tricornutum (strain CCAP 1055/1) OX=556484 GN=PHATRDRAFT_55162 PE=4 SV=1	PHATRDRAFT_55162	1	3.64547e-12	MNVYQPQSVVN(1)YTK	2	-0.81763	4	417.715
B7GDI3	554	N	Predicted protein OS=Phaeodactylum tricornutum (strain CCAP 1055/1) OX=556484 GN=PHATRDRAFT_50268 PE=4 SV=1	PHATRDRAFT_50268	1	1.68123e-05	VIGNGIYSSIN(1)ETLR	2	1.6077	3	820.425
B7GDI7	277	N	Predicted protein OS=Phaeodactylum tricornutum (strain CCAP 1055/1) OX=556484 GN=PHATRDRAFT_50271 PE=4 SV=1	PHATRDRAFT_50271	1	3.78687e-07	YN(1)STHFIHYIR	3	-1.8103	5	485.242
B7GDK9	118	N	Glucose-6-phosphate isomerase OS=Phaeodactylum tricornutum (strain CCAP 1055/1) OX=556484 GN=GPI_1 PE=3 SV=1	GPI_1	1	2.08739e-05	NQSNKPIYVDGEDVMPAVN(1)ETLER	3	-0.21701	1	418.225
B7GDK9	129	N	Glucose-6-phosphate isomerase OS=Phaeodactylum tricornutum (strain CCAP 1055/1) OX=556484 GN=GPI_1 PE=3 SV=1	GPI_1	1	0.0354753	AFTN(1)QVR	2	0.32421	1	418.225
B7GDL4	278	N	Predicted protein OS=Phaeodactylum tricornutum (strain CCAP 1055/1) OX=556484 GN=PHATRDRAFT_50293 PE=4 SV=1	PHATRDRAFT_50293	1	0.000102924	ALLQLVTPADTVPN(1)TTR	3	1.0247	2	907.001
B7GDN1	41	N	Predicted protein (Fragment) OS=Phaeodactylum tricornutum (strain CCAP 1055/1) OX=556484 GN=PHATRDRAFT_16786 PE=3 SV=1	PHATRDRAFT_16786	1	9.70822e-10	ELISN(1)ASDALDKFR	3	0.29643	1	527.938
B7GDU4	741	N	Beta-glucosidase OS=Phaeodactylum tricornutum (strain CCAP 1055/1) OX=556484 GN=PHATRDRAFT_50351 PE=4 SV=1	PHATRDRAFT_50351	1	1.11537e-09	YLN(1)LTDPTR	2	0.30185	3	548.282
B7GDV8	244	N	Predicted protein (Fragment) OS=Phaeodactylum tricornutum (strain CCAP 1055/1) OX=556484 GN=PHATRDRAFT_16827 PE=4 SV=1	PHATRDRAFT_16827	1	8.09373e-10	N(1)ITDVTVPLVYDELCTR	3	-2.6888	2	1006
B7GE61	114	N	Heat shock protein Hsp70 OS=Phaeodactylum tricornutum (strain CCAP 1055/1) OX=556484 GN=HSP70F PE=3 SV=1	HSP70F	1	0.00250557	VPHADGVDSIGVQTSKDPDAN(1)DSATTVVPMEAVAGMMVR	4	3.6524	1	954.834
B7GE70	299	N	Predicted protein OS=Phaeodactylum tricornutum (strain CCAP 1055/1) OX=556484 GN=PHATRDRAFT_50463 PE=4 SV=1	PHATRDRAFT_50463	1	7.13506e-22	MVHDATQHAGLADMFGLCN(1)ATSLLEDR	3	-0.27562	9	752.841
B7GE79	315	N	Predicted protein OS=Phaeodactylum tricornutum (strain CCAP 1055/1) OX=556484 GN=PHATRDRAFT_50474 PE=4 SV=1	PHATRDRAFT_50474	1	0.000557326	N(1)VTVLELVDSLR	2	-2.4305	1	680.882
B7GEF0	64	N	Predicted protein OS=Phaeodactylum tricornutum (strain CCAP 1055/1) OX=556484 GN=PHATRDRAFT_41511 PE=3 SV=1	PHATRDRAFT_41511	1	0.0225162	VLN(1)FSIMK	2	-2.7079	1	979.505
B7GEG1	154	N	Predicted protein OS=Phaeodactylum tricornutum (strain CCAP 1055/1) OX=556484 GN=PHATRDRAFT_50546 PE=4 SV=1	PHATRDRAFT_50546	1	1.32819e-09	FAN(1)TTVPESVYLTTLEACMANR	3	-1.7284	1	831.062
B7GEL1	415	N	Predicted protein OS=Phaeodactylum tricornutum (strain CCAP 1055/1) OX=556484 GN=PHATRDRAFT_50588 PE=4 SV=1	PHATRDRAFT_50588	1	1.72638e-12	N(1)ATLLNSDKWNR	3	-0.44201	9	507.247
B7GEL2	454	N	Predicted protein OS=Phaeodactylum tricornutum (strain CCAP 1055/1) OX=556484 GN=PHATRDRAFT_50589 PE=4 SV=1	PHATRDRAFT_50589	1	5.79755e-07	VNPQTMVATTIAN(1)K	3	0.1566	7	753.89
B7GEP3	244	N	Tic55 component of chloroplast import machinery OS=Phaeodactylum tricornutum (strain CCAP 1055/1) OX=556484 GN=Tic55 PE=4 SV=1	Tic55	1	1.01684e-21	REDAIPIN(1)MTSPSDLSPEGFVFQFEDR	3	1.005	5	987.451
B7GES9	128	N	Predicted protein OS=Phaeodactylum tricornutum (strain CCAP 1055/1) OX=556484 GN=PHATRDRAFT_50642 PE=4 SV=1	PHATRDRAFT_50642	1	1.88179e-12	LTPVEN(1)ITTAATTIR	2	0.3641	7	802.914
B7S3M4	192	N	Predicted protein OS=Phaeodactylum tricornutum (strain CCAP 1055/1) OX=556484 GN=PHATRDRAFT_bd1566 PE=4 SV=1	PHATRDRAFT_bd1566	1	1.00355e-28	SRDPGTGAFSPYHN(1)GTTYVSR	4	1.9014	3	677.309
B7S3P6	96	N	Predicted protein OS=Phaeodactylum tricornutum (strain CCAP 1055/1) OX=556484 GN=PHATRDRAFT_bd1180 PE=4 SV=1	PHATRDRAFT_bd1180	1	0.000209442	N(1)TSDAISHFK	2	-0.15091	2	374.849
B7S3Q2	69	N	2-phosphoglycolate phosphatase OS=Phaeodactylum tricornutum (strain CCAP 1055/1) OX=556484 GN=PGP PE=4 SV=1	PGP	1	0.000123001	MFFVTN(1)N(1)STK	2	0.16567	7	604.773
B7S3Q2	68	N	2-phosphoglycolate phosphatase OS=Phaeodactylum tricornutum (strain CCAP 1055/1) OX=556484 GN=PGP PE=4 SV=1	PGP	1	0.0218087	MFFVTN(1)N(1)STK	2	0.16567	1	604.773
B7S3W8	149	N	Predicted protein (Fragment) OS=Phaeodactylum tricornutum (strain CCAP 1055/1) OX=556484 GN=PHATRDRAFT_bd870 PE=4 SV=1	PHATRDRAFT_bd870	1	0.000124448	RKN(1)VSYDPQSEIVVGNGAK	4	-1.3963	2	400.255
B7S401	302	N	Peroxidase domain-containing protein OS=Phaeodactylum tricornutum (strain CCAP 1055/1) OX=556484 GN=PHATRDRAFT_bd1645 PE=3 SV=1	PHATRDRAFT_bd1645	1	1.16343e-18	N(1)GTVSYMSMEDPFSSDIPAVVEDTTPPSTCK	4	-2.4263	8	443.779
B7S466	157	N	S-adenosylmethionine synthase OS=Phaeodactylum tricornutum (strain CCAP 1055/1) OX=556484 GN=PHATRDRAFT_bd913 PE=3 SV=1	PHATRDRAFT_bd913	1	0.00096031	N(1)GTCEWVRPDGK	3	-3.9991	1	485.256
B7S466	341	N	S-adenosylmethionine synthase OS=Phaeodactylum tricornutum (strain CCAP 1055/1) OX=556484 GN=PHATRDRAFT_bd913 PE=3 SV=1	PHATRDRAFT_bd913	1	0.0103807	N(1)FDLRPGCIIR	3	-1.4876	1	485.256
B7S472	172	N	Predicted protein (Fragment) OS=Phaeodactylum tricornutum (strain CCAP 1055/1) OX=556484 GN=PHATRDRAFT_bd144 PE=4 SV=1	PHATRDRAFT_bd144	1	0.000200116	LVFMDTGGGTLN(1)QTLTK	2	3.2039	1	899.961
B7S482	37	N	Predicted protein OS=Phaeodactylum tricornutum (strain CCAP 1055/1) OX=556484 GN=PHATRDRAFT_bd1396 PE=4 SV=1	PHATRDRAFT_bd1396	1	1.17377e-13	NIEPCN(1)ATAAILPGFQLR	2	0.92912	4	994.511
B7S4A0	326	N	Predicted protein OS=Phaeodactylum tricornutum (strain CCAP 1055/1) OX=556484 GN=PHATRDRAFT_bd1418 PE=4 SV=1	PHATRDRAFT_bd1418	1	0.00128202	N(1)HTGANVFR	2	1.9466	1	442.758
B7S4A0	372	N	Predicted protein OS=Phaeodactylum tricornutum (strain CCAP 1055/1) OX=556484 GN=PHATRDRAFT_bd1418 PE=4 SV=1	PHATRDRAFT_bd1418	1	0.0170094	LHALN(1)VSK	2	-0.26083	2	442.758
B7S4B2	263	N	Alcohol dehydrogenase OS=Phaeodactylum tricornutum (strain CCAP 1055/1) OX=556484 GN=PHATRDRAFT_bd1820 PE=4 SV=1	PHATRDRAFT_bd1820	1	9.09731e-15	TTTLVVSTTN(1)SMGLPTPPGNVQAR	2	0.18593	2	543.783
B7S4E6	53	N	Predicted protein OS=Phaeodactylum tricornutum (strain CCAP 1055/1) OX=556484 GN=PHATRDRAFT_bd1472 PE=4 SV=1	PHATRDRAFT_bd1472	1	2.25743e-06	TDN(1)ASVFVSQHSR	2	-0.82644	2	701.307
B7S4E6	95	N	Predicted protein OS=Phaeodactylum tricornutum (strain CCAP 1055/1) OX=556484 GN=PHATRDRAFT_bd1472 PE=4 SV=1	PHATRDRAFT_bd1472	1	3.33078e-14	DYDEYLQN(1)CSQTIFFR	3	0.32468	1	701.307
B7S4G9	439	N	Predicted protein OS=Phaeodactylum tricornutum (strain CCAP 1055/1) OX=556484 GN=PHATRDRAFT_bd1764 PE=4 SV=1	PHATRDRAFT_bd1764	1	1.09973e-20	N(1)STVILTPYGGMVNYINHGSTTSGR	3	-4.3612	8	886.762
Q9TK52	37	N	Ribulose bisphosphate carboxylase large chain OS=Phaeodactylum tricornutum (strain CCAP 1055/1) OX=556484 GN=rbcL PE=3 SV=1	rbcL	1	0.000216902	N(1)TDVLALFR	2	-1.9342	1	1191.53
Q9TK52	442	N	Ribulose bisphosphate carboxylase large chain OS=Phaeodactylum tricornutum (strain CCAP 1055/1) OX=556484 GN=rbcL PE=3 SV=1	rbcL	1	4.29805e-24	NEGADYFN(1)SDIGPQILR	2	1.2933	2	1191.53
Q9TK52	435	N	Ribulose bisphosphate carboxylase large chain OS=Phaeodactylum tricornutum (strain CCAP 1055/1) OX=556484 GN=rbcL PE=3 SV=1	rbcL	1	8.35498e-06	N(1)EGADYFNSDIGPQILR	2	-0.027335	1	1191.53
B5Y3A3	321	N	Predicted protein OS=Phaeodactylum tricornutum (strain CCAP 1055/1) OX=556484 GN=PHATR_36649 PE=4 SV=1	PHATR_36649	0.999999	0.00483573	NSLN(1)FTK	2	0.35538	2	1125.78
B5Y3H4	248	N	Predicted protein OS=Phaeodactylum tricornutum (strain CCAP 1055/1) OX=556484 GN=PHATR_36719 PE=4 SV=1	PHATR_36719	0.999999	2.09913e-10	VGNTLQQAGMN(1)ITIISHPAGHAVPVQDSTVNK	4	1.0358	1	596.327
B5Y506	202	N	Predicted protein (Fragment) OS=Phaeodactylum tricornutum (strain CCAP 1055/1) OX=556484 GN=PHATR_10454 PE=4 SV=1	PHATR_10454	0.999999	3.42057e-13	YGQLAAWNNEAGLVN(1)ETLK	2	2.1903	5	1013.97
B7FSV5	146	N	Predicted protein OS=Phaeodactylum tricornutum (strain CCAP 1055/1) OX=556484 GN=PHATRDRAFT_43615 PE=4 SV=1	PHATRDRAFT_43615	0.999999	1.50654e-05	CPEPFYDWENLPPDMHVGHVQN(1)R	4	-0.7827	1	710.816
B7FTJ1	412	N	Predicted protein OS=Phaeodactylum tricornutum (strain CCAP 1055/1) OX=556484 GN=PHATRDRAFT_44270 PE=4 SV=1	PHATRDRAFT_44270	0.999999	6.18445e-07	WSLNPWHN(1)ATAVAER	3	0.4746	1	585.621
B7FYN3	578	N	Predicted protein OS=Phaeodactylum tricornutum (strain CCAP 1055/1) OX=556484 GN=PHATRDRAFT_45785 PE=4 SV=1	PHATRDRAFT_45785	0.999999	0.0015259	NWNALLGAIAMGAGHN(1)ATK	3	-1.6149	1	792.416
B7FZ27	748	N	Predicted protein OS=Phaeodactylum tricornutum (strain CCAP 1055/1) OX=556484 GN=PHATRDRAFT_45895 PE=4 SV=1	PHATRDRAFT_45895	0.999999	3.27382e-09	GQANQN(1)YTSVGIQHILLPEPTR	3	1.5032	1	813.755
B7G162	174	N	Predicted protein OS=Phaeodactylum tricornutum (strain CCAP 1055/1) OX=556484 GN=PHATRDRAFT_27923 PE=3 SV=1	PHATRDRAFT_27923	0.999999	3.03834e-15	IN(1)STGTDGKETFNVDDVVMEVYNEAQNK	3	1.326	1	839.329
B7G299	134	N	Predicted protein OS=Phaeodactylum tricornutum (strain CCAP 1055/1) OX=556484 GN=PHATRDRAFT_47049 PE=4 SV=1	PHATRDRAFT_47049	0.999999	2.94756e-05	HSHFTN(1)YTLNNVEPR	4	0.42294	3	458.721
B7G7M3	185	N	Predicted protein OS=Phaeodactylum tricornutum (strain CCAP 1055/1) OX=556484 GN=PHATRDRAFT_48546 PE=4 SV=1	PHATRDRAFT_48546	0.999999	0.000134064	N(1)TSSPPNHIILLGER	3	-0.79256	1	651.322
B7GC69	167	N	Predicted protein OS=Phaeodactylum tricornutum (strain CCAP 1055/1) OX=556484 GN=PHATRDRAFT_49883 PE=4 SV=1	PHATRDRAFT_49883	0.999999	0.00686435	N(1)LTNIPK	2	-0.0026023	1	401.731
B7S3X2	391	N	Predicted protein OS=Phaeodactylum tricornutum (strain CCAP 1055/1) OX=556484 GN=PHATRDRAFT_bd1628 PE=3 SV=1	PHATRDRAFT_bd1628	0.999999	1.51152e-07	MEANSWCN(1)FSHDR	3	0.8497	1	552.885
B7FPJ4	706	N	Predicted protein OS=Phaeodactylum tricornutum (strain CCAP 1055/1) OX=556484 GN=PHATRDRAFT_42788 PE=4 SV=1	PHATRDRAFT_42788	0.999998	4.55801e-10	VDYVYNLLDSN(1)DSLDNAHDYQR	3	-3.8613	1	436.753
B7FQS2	352	N	Predicted protein OS=Phaeodactylum tricornutum (strain CCAP 1055/1) OX=556484 GN=PHATRDRAFT_43140 PE=4 SV=1	PHATRDRAFT_43140	0.999998	0.0035683	NSLDPGASYN(1)ATKK	3	2.8283	2	490.244
B7FS60	375	N	Predicted protein OS=Phaeodactylum tricornutum (strain CCAP 1055/1) OX=556484 GN=PHATRDRAFT_54088 PE=4 SV=1	PHATRDRAFT_54088	0.999998	3.49534e-08	NLLHN(1)ESSAFVVR	2	-1.3258	2	496.928
B7GBI2	215	N	Predicted protein OS=Phaeodactylum tricornutum (strain CCAP 1055/1) OX=556484 GN=PHATRDRAFT_49702 PE=4 SV=1	PHATRDRAFT_49702	0.999998	0.00214437	KIN(1)DTATGSTTPTNHATAK	3	0.8325	1	630.081
B7GBI2	233	N	Predicted protein OS=Phaeodactylum tricornutum (strain CCAP 1055/1) OX=556484 GN=PHATRDRAFT_49702 PE=4 SV=1	PHATRDRAFT_49702	0.999998	3.32872e-10	AN(1)ESDTVNKRPPIFLMPGLASTR	4	-0.33616	2	630.081
B7S4A0	106	N	Predicted protein OS=Phaeodactylum tricornutum (strain CCAP 1055/1) OX=556484 GN=PHATRDRAFT_bd1418 PE=4 SV=1	PHATRDRAFT_bd1418	0.999998	1.92961e-06	SNVWLQPN(1)STLVFMGDYVDR	3	1.0499	2	442.758
Q9TK52	313	N	Ribulose bisphosphate carboxylase large chain OS=Phaeodactylum tricornutum (strain CCAP 1055/1) OX=556484 GN=rbcL PE=3 SV=1	rbcL	0.999998	0.0057315	NHGIN(1)FR	2	-0.82155	1	1191.53
B7FZ50	876	N	Predicted protein OS=Phaeodactylum tricornutum (strain CCAP 1055/1) OX=556484 GN=PHATRDRAFT_45913 PE=4 SV=1	PHATRDRAFT_45913	0.999997	1.5937e-06	NLLN(1)YSLPSPLWR	2	-0.69616	1	788.424
B7G248	414	N	Predicted protein OS=Phaeodactylum tricornutum (strain CCAP 1055/1) OX=556484 GN=PHATRDRAFT_47005 PE=4 SV=1	PHATRDRAFT_47005	0.999997	5.62825e-19	LPDSAFRPYTQVVTTVLAN(1)ATISEEHFNLSQEQLPR	4	-1.5391	1	529.626
B7G7A0	318	N	Predicted protein OS=Phaeodactylum tricornutum (strain CCAP 1055/1) OX=556484 GN=PHATRDRAFT_14990 PE=4 SV=1	PHATRDRAFT_14990	0.999997	1.25771e-79	SHNLNAAMTN(1)LSHVVNHLSFGEPIDENNRK	4	0.23789	16	550.866
B7G812	140	N	Ferric reductase OS=Phaeodactylum tricornutum (strain CCAP 1055/1) OX=556484 GN=FRE3 PE=4 SV=1	FRE3	0.999997	1.22357e-10	VATLQQTLTESSIVQN(1)DTHTVLHFTKPLVEPNER	5	-2.38	1	895.441
B7G9W1	162	N	Predicted protein OS=Phaeodactylum tricornutum (strain CCAP 1055/1) OX=556484 GN=PHATRDRAFT_49223 PE=4 SV=1	PHATRDRAFT_49223	0.999997	2.45817e-09	LAQN(1)VTNITGLAFR	2	-0.019859	2	433.246
B7GAJ9	83	N	Predicted protein (Fragment) OS=Phaeodactylum tricornutum (strain CCAP 1055/1) OX=556484 GN=PHATRDRAFT_3183 PE=4 SV=1	PHATRDRAFT_3183	0.999997	0.00545741	IN(1)TELTGNILMDR	3	-2.862	1	498.257
B7GCE0	110	N	Predicted protein OS=Phaeodactylum tricornutum (strain CCAP 1055/1) OX=556484 GN=PHATRDRAFT_49943 PE=4 SV=1	PHATRDRAFT_49943	0.999997	3.53683e-14	SIPENTPN(1)ATVAVSSSPPPPLR	2	0.11334	3	1117.58
B7GCF0	151	N	Predicted protein OS=Phaeodactylum tricornutum (strain CCAP 1055/1) OX=556484 GN=PHATRDRAFT_49951 PE=4 SV=1	PHATRDRAFT_49951	0.999997	6.60609e-09	ILALTDVNQSLQN(1)VTK	3	-1.244	2	880.488
B5Y4I2	111	N	ATP-dependent Clp protease proteolytic subunit (Fragment) OS=Phaeodactylum tricornutum (strain CCAP 1055/1) OX=556484 GN=PHATR_10593 PE=3 SV=1	PHATR_10593	0.999996	2.00492e-06	FALPN(1)ATILLNQPK	2	-0.59655	1	771.942
B7FYL4	174	N	Predicted protein OS=Phaeodactylum tricornutum (strain CCAP 1055/1) OX=556484 GN=PHATRDRAFT_54466 PE=4 SV=1	PHATRDRAFT_54466	0.999996	5.36562e-24	GGNSLSIAN(1)LTLVNPPGPMSYPQGTQVLGR	2	-1.4121	10	1019.86
B7G6Q6	496	N	GLNA, glutamine synthase OS=Phaeodactylum tricornutum (strain CCAP 1055/1) OX=556484 GN=GLNA PE=3 SV=1	GLNA	0.999996	2.09751e-09	AVGSSQN(1)PSMVN(1)TVLNTIAAEK	3	3.9898	1	1124.56
B5Y3K7	453	N	Alpha-mannosidase (Fragment) OS=Phaeodactylum tricornutum (strain CCAP 1055/1) OX=556484 GN=PHATR_52108 PE=3 SV=1	PHATR_52108	0.999995	3.76988e-18	NTLISDSGLLENLTFCHQLN(1)ESICDLSQDATK	3	-0.79359	1	689.669
B7GDP8	91	N	Predicted protein OS=Phaeodactylum tricornutum (strain CCAP 1055/1) OX=556484 GN=PHATRDRAFT_55176 PE=4 SV=1	PHATRDRAFT_55176	0.999995	0.000206829	CVLN(1)SSSMGQANAAR	2	-1.3506	1	791.359
B7FX50	186	N	Predicted protein OS=Phaeodactylum tricornutum (strain CCAP 1055/1) OX=556484 GN=AP4mu PE=3 SV=1	AP4mu	0.999994	0.0136194	TASAN(1)AVHKPVISSVHENGR	5	0.14996	2	408.533
B7G6C7	29	N	Predicted protein OS=Phaeodactylum tricornutum (strain CCAP 1055/1) OX=556484 GN=PHATRDRAFT_48211 PE=4 SV=1	PHATRDRAFT_48211	0.999994	0.00287612	N(1)MCVMNCANSAR	2	0.55247	1	730.281
B7FQM8	73	N	Predicted protein OS=Phaeodactylum tricornutum (strain CCAP 1055/1) OX=556484 GN=PHATRDRAFT_43106 PE=4 SV=1	PHATRDRAFT_43106	0.999993	1.51906e-05	LNFN(1)ITLMDLR	2	-0.83882	3	879.77
B7FWQ0	437	N	Predicted protein OS=Phaeodactylum tricornutum (strain CCAP 1055/1) OX=556484 GN=PHATRDRAFT_45174 PE=4 SV=1	PHATRDRAFT_45174	0.999993	1.00921e-13	IHGNNVN(1)ATAPYLSTR	2	-0.94907	9	577.628
B7FRT5	182	N	Predicted protein OS=Phaeodactylum tricornutum (strain CCAP 1055/1) OX=556484 GN=PHATRDRAFT_43305 PE=4 SV=1	PHATRDRAFT_43305	0.999992	0.00174476	TANKTPVALCVQQN(1)AQTGSSTK	3	-2.5119	1	521.273
A0T097	321	N	Photosystem II D2 protein OS=Phaeodactylum tricornutum (strain CCAP 1055/1) OX=556484 GN=psbD PE=3 SV=1	psbD	0.999989	0.0038454	NILLN(1)EGIR	2	-0.77535	2	1024.97
B7S4F7	168	N	Predicted protein (Fragment) OS=Phaeodactylum tricornutum (strain CCAP 1055/1) OX=556484 GN=PHATRDRAFT_bd595 PE=4 SV=1	PHATRDRAFT_bd595	0.999988	0.00128443	NIPHFIN(1)VTR	3	-1.3536	2	405.224
B7FY57	563	N	Predicted protein OS=Phaeodactylum tricornutum (strain CCAP 1055/1) OX=556484 GN=PHATRDRAFT_35311 PE=4 SV=1	PHATRDRAFT_35311	0.999987	1.99119e-05	ASQDN(1)GAVNLNINGSVAPK	2	1.4914	1	766.716
B7GBI2	669	N	Predicted protein OS=Phaeodactylum tricornutum (strain CCAP 1055/1) OX=556484 GN=PHATRDRAFT_49702 PE=4 SV=1	PHATRDRAFT_49702	0.999987	2.07503e-15	SPCAIN(1)STFNIGPLDVQSGEIFTK	3	1.3772	1	630.081
B7FQF2	146	N	Predicted protein OS=Phaeodactylum tricornutum (strain CCAP 1055/1) OX=556484 GN=PHATRDRAFT_43041 PE=4 SV=1	PHATRDRAFT_43041	0.999981	0.00321696	QKGDHNAQNVVAEYLN(1)DK	3	1.4682	2	811.336
B7FSL2	149	N	Predicted protein OS=Phaeodactylum tricornutum (strain CCAP 1055/1) OX=556484 GN=PHATRDRAFT_32775 PE=4 SV=1	PHATRDRAFT_32775	0.999978	0.0220538	IN(1)LKTSYQNR	2	4.1071	1	598.972
B7FPG4	192	N	Predicted protein OS=Phaeodactylum tricornutum (strain CCAP 1055/1) OX=556484 GN=PHATRDRAFT_42763 PE=4 SV=1	PHATRDRAFT_42763	0.999976	8.30065e-30	YDALQHPEHGLSNYFN(1)GTCQLGQLLLR	4	2.484	1	787.636
B7FYN7	216	N	Predicted protein OS=Phaeodactylum tricornutum (strain CCAP 1055/1) OX=556484 GN=PHATRDRAFT_35580 PE=4 SV=1	PHATRDRAFT_35580	0.999972	9.11004e-20	DAVAIQSLLN(1)GTNWSDLSEK	3	-1.247	2	722.027
B5Y5B4	141	N	Predicted protein OS=Phaeodactylum tricornutum (strain CCAP 1055/1) OX=556484 GN=PHATR_44091 PE=4 SV=1	PHATR_44091	0.999967	8.1348e-09	NVWINKPGN(1)VTFK	2	-0.74712	15	773.401
B7G3B9	320	N	Predicted protein OS=Phaeodactylum tricornutum (strain CCAP 1055/1) OX=556484 GN=PHATRDRAFT_47423 PE=4 SV=1	PHATRDRAFT_47423	0.999964	3.75509e-06	NAQN(1)YTNNPFLK	2	-1.0264	1	713.846
B7GC67	226	N	Predicted protein OS=Phaeodactylum tricornutum (strain CCAP 1055/1) OX=556484 GN=PHATRDRAFT_49881 PE=4 SV=1	PHATRDRAFT_49881	0.999964	1.42467e-10	LLTTAALVN(0.901)N(0.099)SLANDDAVEIVN(1)GLAEAR	2	0.065551	4	417.217
B7FT86	87	N	Predicted protein OS=Phaeodactylum tricornutum (strain CCAP 1055/1) OX=556484 GN=PHATRDRAFT_43724 PE=4 SV=1	PHATRDRAFT_43724	0.999959	0.0153485	GN(1)AKPSQPGAVAEGGASNLSR	3	-0.25135	1	656.996
B7FXK5	145	N	Predicted protein OS=Phaeodactylum tricornutum (strain CCAP 1055/1) OX=556484 GN=PHATRDRAFT_45403 PE=4 SV=1	PHATRDRAFT_45403	0.999955	0.000522678	VLIN(1)SGAN(0.994)LTGN(0.005)N(0.001)LR	2	-0.93238	2	934.468
B7FUS2	77	N	Predicted protein OS=Phaeodactylum tricornutum (strain CCAP 1055/1) OX=556484 GN=PHATRDRAFT_44639 PE=4 SV=1	PHATRDRAFT_44639	0.999949	6.04297e-33	AVGSTTGQLEFVNDLQN(1)SSVADFGSGDLPMDADR	3	-0.22229	4	1178.2
B7FPF3	525	N	Predicted protein OS=Phaeodactylum tricornutum (strain CCAP 1055/1) OX=556484 GN=PHATRDRAFT_42756 PE=4 SV=1	PHATRDRAFT_42756	0.999939	6.08993e-08	SAILFGN(1)ETSNIR	2	-0.36426	1	712.867
B7FVQ1	90	N	Predicted protein (Fragment) OS=Phaeodactylum tricornutum (strain CCAP 1055/1) OX=556484 GN=PHATRDRAFT_4700 PE=3 SV=1	PHATRDRAFT_4700	0.999939	7.25937e-05	HATHN(1)AATANGSTTAASLASR	3	1.2465	1	670.991
B7G169	183	N	Predicted protein OS=Phaeodactylum tricornutum (strain CCAP 1055/1) OX=556484 GN=PHATRDRAFT_36381 PE=4 SV=1	PHATRDRAFT_36381	0.999929	0.00405751	LDLLQN(1)ITFPYHANNLLR	3	-2.0637	1	720.056
B5Y5B4	133	N	Predicted protein OS=Phaeodactylum tricornutum (strain CCAP 1055/1) OX=556484 GN=PHATR_44091 PE=4 SV=1	PHATR_44091	0.999928	0.00394477	N(1)VWIN(0.001)KPGN(0.999)VTFK	3	-0.71407	1	773.401
B7G5P8	124	N	Predicted protein (Fragment) OS=Phaeodactylum tricornutum (strain CCAP 1055/1) OX=556484 GN=PHATRDRAFT_14412 PE=4 SV=1	PHATRDRAFT_14412	0.999927	3.75097e-20	LRNEGN(1)QTVLLAACDTFR	2	0.96867	5	694.349
B7GA20	179	N	Predicted protein OS=Phaeodactylum tricornutum (strain CCAP 1055/1) OX=556484 GN=PHATRDRAFT_49269 PE=4 SV=1	PHATRDRAFT_49269	0.999912	0.00013262	N(1)ETSLGNFFITYGPYDFR	2	0.014019	2	715.333
B7G6N6	347	N	Predicted protein OS=Phaeodactylum tricornutum (strain CCAP 1055/1) OX=556484 GN=PHATRDRAFT_48300 PE=4 SV=1	PHATRDRAFT_48300	0.999904	4.91876e-14	DLEMHGN(1)TSINPFFYGTYLGETKPGEPVTR	4	-2.1043	2	848.152
A0T0M7	299	N	Photosystem I P700 chlorophyll a apoprotein A2 OS=Phaeodactylum tricornutum (strain CCAP 1055/1) OX=556484 GN=psaB PE=3 SV=1	psaB	0.999902	0.032097	TNFGIGHN(1)MK	3	-0.46376	1	737.806
B5Y4V7	179	N	Predicted protein OS=Phaeodactylum tricornutum (strain CCAP 1055/1) OX=556484 GN=PHATR_43950 PE=4 SV=1	PHATR_43950	0.999902	8.06207e-05	VGDNIN(1)FTAK	2	1.5688	1	833.792
B7FSF4	138	N	Glutaredoxin OS=Phaeodactylum tricornutum (strain CCAP 1055/1) OX=556484 GN=GLRXC1 PE=4 SV=1	GLRXC1	0.999884	0.00789745	TVPNVFVGGQHVGGN(1)DDTQAAAASGK	3	2.7163	1	401.737
B7FWS3	650	N	Predicted protein OS=Phaeodactylum tricornutum (strain CCAP 1055/1) OX=556484 GN=PHATRDRAFT_45187 PE=4 SV=1	PHATRDRAFT_45187	0.999875	0.0236254	N(1)MGGAASSESSIENYKNR	2	-2.5337	1	960.412
B7FZE1	117	N	Precursor of dehydrogenase pyruvate dehydrogenase E1, alpha and beta subunits OS=Phaeodactylum tricornutum (strain CCAP 1055/1) OX=556484 GN=PDH1 PE=4 SV=1	PDH1	0.999873	2.65883e-06	GFEN(1)ACNQQYMQGK	2	-2.555	1	605.269
B7S3N8	367	N	Fructose-bisphosphate aldolase OS=Phaeodactylum tricornutum (strain CCAP 1055/1) OX=556484 GN=FbaC1 PE=4 SV=1	FbaC1	0.99987	9.04712e-05	EYLQGQIGNPDGADKPN(1)KK	4	1.885	1	369.889
B5Y4P2	548	N	Predicted protein OS=Phaeodactylum tricornutum (strain CCAP 1055/1) OX=556484 GN=PHATR_43891 PE=4 SV=1	PHATR_43891	0.999869	0.00195568	GGGNSSVN(1)TATAAVASK	2	0.97824	1	747.868
B7GAW7	440	N	Predicted protein OS=Phaeodactylum tricornutum (strain CCAP 1055/1) OX=556484 GN=PHATRDRAFT_49523 PE=4 SV=1	PHATRDRAFT_49523	0.999866	8.36417e-05	TSENAWCSN(1)QSGCRDEALPQLLHER	4	-2.8454	1	539.287
B7FUU0	173	N	Transketolase OS=Phaeodactylum tricornutum (strain CCAP 1055/1) OX=556484 GN=Tkl PE=4 SV=1	Tkl	0.999865	0.000930321	QHHSMTPGHPEFPSSEHNTPGIESTTGPLGQGVSN(1)AVGFAASEK	5	1.8377	1	751.368
B7G6Q6	491	N	GLNA, glutamine synthase OS=Phaeodactylum tricornutum (strain CCAP 1055/1) OX=556484 GN=GLNA PE=3 SV=1	GLNA	0.999861	2.09751e-09	AVGSSQN(1)PSMVN(1)TVLNTIAAEK	3	3.9898	1	1124.56
B7G6Q6	500	N	GLNA, glutamine synthase OS=Phaeodactylum tricornutum (strain CCAP 1055/1) OX=556484 GN=GLNA PE=3 SV=1	GLNA	0.999856	2.95224e-06	AVGSSQNPSMVNTVLN(1)TIAAEK	3	1.9286	1	1124.56
B7FP69	118	N	Predicted protein OS=Phaeodactylum tricornutum (strain CCAP 1055/1) OX=556484 GN=PHATRDRAFT_42688 PE=4 SV=1	PHATRDRAFT_42688	0.999844	3.35452e-09	SIPLHNPQN(1)MTVIR	3	0.096453	2	590.604
B7G799	305	N	Predicted protein OS=Phaeodactylum tricornutum (strain CCAP 1055/1) OX=556484 GN=PHATRDRAFT_48476 PE=4 SV=1	PHATRDRAFT_48476	0.999836	1.00027e-06	GTQGIMCVGN(1)GYTTSVAVPLDNHPDGNTDPK	3	3.902	2	808.868
B7FPT5	189	N	Phosphoglycerate mutase OS=Phaeodactylum tricornutum (strain CCAP 1055/1) OX=556484 GN=PGAM_1 PE=3 SV=1	PGAM_1	0.999833	6.69692e-05	HGQSVWNSN(1)K	2	0.88767	2	580.272
B5Y3J3	717	N	Predicted protein OS=Phaeodactylum tricornutum (strain CCAP 1055/1) OX=556484 GN=PHATR_46709 PE=4 SV=1	PHATR_46709	0.999832	0.000494933	ETPEGGTGSLSNSIPLVSN(1)AVPSPTSETK	3	0.41037	1	953.136
B7G5A1	146	N	Glutamine synthetase OS=Phaeodactylum tricornutum (strain CCAP 1055/1) OX=556484 GN=PHATRDRAFT_51092 PE=3 SV=1	PHATRDRAFT_51092	0.999825	4.97603e-06	NDGLDNVLVMCDCYTPN(1)GEAIPTNHR	3	1.5177	1	493.729
B7FXC4	42	N	Predicted protein OS=Phaeodactylum tricornutum (strain CCAP 1055/1) OX=556484 GN=PHATRDRAFT_35020 PE=4 SV=1	PHATRDRAFT_35020	0.999822	0.00101208	AMASSN(1)ASAVSTGNSPR	2	-0.79162	1	812.373
B5Y4T5	213	N	Predicted protein OS=Phaeodactylum tricornutum (strain CCAP 1055/1) OX=556484 GN=PHATR_43933 PE=4 SV=1	PHATR_43933	0.999812	0.000168808	FNPN(1)SSGEGHNGLGRPTR	4	0.32687	1	475.975
B7FW30	267	N	Predicted protein OS=Phaeodactylum tricornutum (strain CCAP 1055/1) OX=556484 GN=PHATRDRAFT_44908 PE=4 SV=1	PHATRDRAFT_44908	0.999808	1.26595e-07	LITHN(1)ATGTYNYQQVTDLTTAGVWR	3	-1.5521	1	942.803
B7FXR3	144	N	Predicted protein OS=Phaeodactylum tricornutum (strain CCAP 1055/1) OX=556484 GN=PHATRDRAFT_45453 PE=4 SV=1	PHATRDRAFT_45453	0.999804	2.10489e-08	SVTGGAFN(1)SSVVTNNSQSAAETTPPGTK	3	-0.77509	1	948.116
B7GEF7	414	N	Heat shock protein Hsp90 OS=Phaeodactylum tricornutum (strain CCAP 1055/1) OX=556484 GN=HSP90 PE=3 SV=1	HSP90	0.9998	0.000291322	GVVDSNDLPLN(1)VSR	2	-0.17836	1	773.869
B7GBE7	222	N	Dihydrolipoamide succinyltransferase OS=Phaeodactylum tricornutum (strain CCAP 1055/1) OX=556484 GN=PHATRDRAFT_40430 PE=4 SV=1	PHATRDRAFT_40430	0.999786	1.61422e-08	ATTAALQEIPAVN(1)GYIDNDTQEIVYR	3	-1.589	1	956.81
B7G4H8	118	N	Iron starvation induced protein OS=Phaeodactylum tricornutum (strain CCAP 1055/1) OX=556484 GN=ISIP3 PE=4 SV=1	ISIP3	0.999784	1.588e-10	GTSGCDTTLTCPAPMYFVN(1)GTYVGEYSNIEQVK	3	-0.93869	1	1221.55
B7GE59	132	N	Predicted protein OS=Phaeodactylum tricornutum (strain CCAP 1055/1) OX=556484 GN=PHATRDRAFT_50451 PE=4 SV=1	PHATRDRAFT_50451	0.999784	3.17696e-12	NVN(1)SSVQLATPEITK	2	1.568	2	511.791
B7GC27	168	N	Predicted protein OS=Phaeodactylum tricornutum (strain CCAP 1055/1) OX=556484 GN=PHATRDRAFT_49850 PE=4 SV=1	PHATRDRAFT_49850	0.999766	1.09055e-05	SSPFDGAN(1)GDVQGNKDAPNQALPPK	3	0.20038	3	894.435
B7G5Z2	305	N	Predicted protein OS=Phaeodactylum tricornutum (strain CCAP 1055/1) OX=556484 GN=PHATRDRAFT_48094 PE=4 SV=1	PHATRDRAFT_48094	0.999759	5.70491e-14	ALAFAEVYNQN(1)K	2	-2.336	10	407.263
B5Y4I4	94	N	Predicted protein (Fragment) OS=Phaeodactylum tricornutum (strain CCAP 1055/1) OX=556484 GN=PHATR_33159 PE=4 SV=1	PHATR_33159	0.999755	7.63174e-07	NHQALTATNPN(1)SSLQDRDKEER	4	1.3919	2	622.973
B7FQ84	63	N	Protein heat shock protein Hsp70 OS=Phaeodactylum tricornutum (strain CCAP 1055/1) OX=556484 GN=HSP70A PE=3 SV=1	HSP70A	0.999728	3.49042e-12	SQAAMN(1)AHNTVFDAK	2	1.5711	4	625.818
B5Y5C7	222	N	Predicted protein OS=Phaeodactylum tricornutum (strain CCAP 1055/1) OX=556484 GN=PHATR_33462 PE=4 SV=1	PHATR_33462	0.999723	1.21597e-06	VAAGANDAVLNAN(1)ETVQEYMR	3	-2.257	1	494.25
B7FZY6	117	N	Predicted protein (Fragment) OS=Phaeodactylum tricornutum (strain CCAP 1055/1) OX=556484 GN=PHATRDRAFT_12894 PE=4 SV=1	PHATRDRAFT_12894	0.999718	2.16805e-16	TLVTHNVPQNSN(1)VSFPVAFVLGTR	3	0.30101	1	1084.55
B7GDH2	95	N	Predicted protein OS=Phaeodactylum tricornutum (strain CCAP 1055/1) OX=556484 GN=PHATRDRAFT_41170 PE=4 SV=1	PHATRDRAFT_41170	0.999712	5.88171e-09	QVEVSSHSPTN(1)ISSTNK	3	-1.0373	1	606.63
B7GE02	549	N	Predicted protein OS=Phaeodactylum tricornutum (strain CCAP 1055/1) OX=556484 GN=PHATRDRAFT_50401 PE=4 SV=1	PHATRDRAFT_50401	0.999664	2.96663e-06	TGDDPLDGDSVAIPYVNPADVN(1)LTELR	3	-0.49327	1	953.798
B7G9L9	197	N	Predicted protein OS=Phaeodactylum tricornutum (strain CCAP 1055/1) OX=556484 GN=Sec4 PE=4 SV=1	Sec4	0.999663	0.00248054	TGLNLKPN(1)QSGGK	3	0.21647	1	559.309
B7FY61	415	N	Predicted protein OS=Phaeodactylum tricornutum (strain CCAP 1055/1) OX=556484 GN=PHATRDRAFT_45583 PE=4 SV=1	PHATRDRAFT_45583	0.999652	0.0139794	NVMALPN(1)TTIDVIVGGK	2	1.0615	1	880.971
B7FQT3	69	N	Peptidyl-prolyl cis-trans isomerase OS=Phaeodactylum tricornutum (strain CCAP 1055/1) OX=556484 GN=PHATRDRAFT_43152 PE=3 SV=1	PHATRDRAFT_43152	0.999608	4.86345e-07	VIPGFMCQGGDFTN(1)HNGTGGK	3	-1.1345	2	514.257
B7FWC5	274	N	Predicted protein OS=Phaeodactylum tricornutum (strain CCAP 1055/1) OX=556484 GN=PHATRDRAFT_45064 PE=4 SV=1	PHATRDRAFT_45064	0.999607	4.5216e-06	VLN(1)ASHQPSTDCLHGNFAIASQEALSK	4	1.3189	1	725.354
B7FPN6	478	N	Predicted protein OS=Phaeodactylum tricornutum (strain CCAP 1055/1) OX=556484 GN=PHATRDRAFT_42818 PE=4 SV=1	PHATRDRAFT_42818	0.999602	1.98566e-09	RPNPLWN(1)YTGQLDPDPIK	3	-1.4704	1	523.966
B7G7E3	295	N	Homoserine dehydrogenase OS=Phaeodactylum tricornutum (strain CCAP 1055/1) OX=556484 GN=PHATRDRAFT_48694 PE=3 SV=1	PHATRDRAFT_48694	0.999573	0.0147093	GSGN(1)AIVVTSENMNACSYTGPGAGR	2	-1.6141	1	402.222
B7G3V0	97	N	Predicted protein OS=Phaeodactylum tricornutum (strain CCAP 1055/1) OX=556484 GN=PHATRDRAFT_47283 PE=4 SV=1	PHATRDRAFT_47283	0.99955	0.0278704	PN(0.001)TADPN(1)HKN(1)K	2	0.72259	1	621.79
B7G3V0	94	N	Predicted protein OS=Phaeodactylum tricornutum (strain CCAP 1055/1) OX=556484 GN=PHATRDRAFT_47283 PE=4 SV=1	PHATRDRAFT_47283	0.99955	0.0278704	PN(0.001)TADPN(1)HKN(1)K	2	0.72259	1	621.79
B7FUY6	546	N	Metalloprotease OS=Phaeodactylum tricornutum (strain CCAP 1055/1) OX=556484 GN=SMP1 PE=4 SV=1	SMP1	0.999545	1.46157e-13	GGDSGDVFHGGSGGVSSLGPGPNVYPN(1)TDSYK	3	-0.34329	1	1028.13
B5Y5F0	153	N	Phosphoribulokinase OS=Phaeodactylum tricornutum (strain CCAP 1055/1) OX=556484 GN=Prk PE=3 SV=1	Prk	0.999485	2.36267e-36	TVEKPIYN(0.001)HVN(0.999)GTLDTPETIEPTPIIIFEGLHPMHDKR	4	-0.71068	24	886.946
B7G1Z5	163	N	Predicted protein OS=Phaeodactylum tricornutum (strain CCAP 1055/1) OX=556484 GN=PHATRDRAFT_46965 PE=4 SV=1	PHATRDRAFT_46965	0.99945	3.03698e-05	N(0.001)LLRPPTN(0.999)WSEMQDGVLDSK	3	-1.8585	1	768.379
B7G6U1	1364	N	Predicted protein OS=Phaeodactylum tricornutum (strain CCAP 1055/1) OX=556484 GN=PHATRDRAFT_48348 PE=4 SV=1	PHATRDRAFT_48348	0.999422	7.93177e-08	ALHVTEYFHNVGAHEVVPTN(0.999)FSN(0.001)VYK	5	2.4498	2	744.62
B7S4C8	262	N	Methionine aminopeptidase OS=Phaeodactylum tricornutum (strain CCAP 1055/1) OX=556484 GN=PHATRDRAFT_bd561 PE=3 SV=1	PHATRDRAFT_bd561	0.99942	6.27083e-06	NNEPN(0.999)GQMAAGHTFTIEPMICEGSAK	3	-0.16963	1	596.972
B7GBD6	152	N	Predicted protein OS=Phaeodactylum tricornutum (strain CCAP 1055/1) OX=556484 GN=PHATRDRAFT_49665 PE=4 SV=1	PHATRDRAFT_49665	0.999416	8.09821e-06	VGNGGNYLTSN(0.001)TYWN(0.999)SSDRDHTAMK	4	0.42999	2	992.991
B7GAH8	389	N	Predicted protein OS=Phaeodactylum tricornutum (strain CCAP 1055/1) OX=556484 GN=PHATRDRAFT_49409 PE=4 SV=1	PHATRDRAFT_49409	0.999409	7.14773e-18	YN(0.999)QSN(0.001)AYTAHMDYLEDKDGSQVYDYESVGK	3	-1.4048	2	874.128
B7G8N0	212	N	Predicted protein OS=Phaeodactylum tricornutum (strain CCAP 1055/1) OX=556484 GN=PHATRDRAFT_48865 PE=3 SV=1	PHATRDRAFT_48865	0.999342	3.65164e-08	AN(0.001)N(0.999)FTTQHFVDLK	2	-0.38258	11	513.256
B7S487	147	N	Cysteine synthase OS=Phaeodactylum tricornutum (strain CCAP 1055/1) OX=556484 GN=CysK PE=3 SV=1	CysK	0.999297	0.00288213	AEEIVN(0.999)SLGSDAMLLQQFNNPDNPK	3	-2.4068	1	920.776
B7G6U1	1162	N	Predicted protein OS=Phaeodactylum tricornutum (strain CCAP 1055/1) OX=556484 GN=PHATRDRAFT_48348 PE=4 SV=1	PHATRDRAFT_48348	0.999233	4.12341e-12	LSVPSTN(0.999)N(0.001)SAILHR	3	-1.0058	5	744.62
B7GEL1	420	N	Predicted protein OS=Phaeodactylum tricornutum (strain CCAP 1055/1) OX=556484 GN=PHATRDRAFT_50588 PE=4 SV=1	PHATRDRAFT_50588	0.999226	0.0030446	N(1)ATLLN(0.999)SDKWN(0.001)R	3	3.0946	1	507.247
B7G0D9	509	N	Methylmalonate semialdhyde dehydrogenase OS=Phaeodactylum tricornutum (strain CCAP 1055/1) OX=556484 GN=MMSDH PE=4 SV=1	MMSDH	0.999177	2.41751e-05	TADTMLN(0.001)GVGPSN(0.999)GTVASGTAK	2	-3.4868	1	990.97
B7GBB4	303	N	Predicted protein OS=Phaeodactylum tricornutum (strain CCAP 1055/1) OX=556484 GN=PHATRDRAFT_49644 PE=4 SV=1	PHATRDRAFT_49644	0.999176	6.24238e-32	AGGVTAFVEPTIN(0.999)N(0.001)TCCILFAGR	3	-1.0591	2	824.403
B7G223	50	N	Iron-sulfur cluster assembly protein OS=Phaeodactylum tricornutum (strain CCAP 1055/1) OX=556484 GN=IscU PE=3 SV=1	IscU	0.999166	7.15138e-07	N(0.001)VGSLDKN(0.999)DESVGTGLVGAPACGDVMK	3	-0.87782	1	902.762
B7GA71	422	N	Predicted protein OS=Phaeodactylum tricornutum (strain CCAP 1055/1) OX=556484 GN=PHATRDRAFT_49314 PE=4 SV=1	PHATRDRAFT_49314	0.999162	2.72577e-11	NLLMQTGDVLATHGVVN(0.001)LVHESN(0.999)ATAYLR	4	0.67053	2	789.656
B7FXG9	181	N	Predicted protein OS=Phaeodactylum tricornutum (strain CCAP 1055/1) OX=556484 GN=PHATRDRAFT_45376 PE=4 SV=1	PHATRDRAFT_45376	0.999085	4.02737e-09	EQVFGN(0.999)FTN(0.001)MMWQEQGR	3	-1.4977	3	707.64
B7FPD3	249	N	Predicted protein OS=Phaeodactylum tricornutum (strain CCAP 1055/1) OX=556484 GN=PHATRDRAFT_42741 PE=4 SV=1	PHATRDRAFT_42741	0.998982	4.79615e-13	LVAANQPTN(0.999)VSLN(0.001)GSR	2	-0.42913	2	458.777
B5Y422	280	N	Predicted protein OS=Phaeodactylum tricornutum (strain CCAP 1055/1) OX=556484 GN=PHATR_46875 PE=4 SV=1	PHATR_46875	0.99888	2.49615e-10	SPIGRPITNVIQTDAAIN(0.001)PGN(0.999)SGGPLLDSSGK	3	2.5453	1	544.305
B7S3X2	185	N	Predicted protein OS=Phaeodactylum tricornutum (strain CCAP 1055/1) OX=556484 GN=PHATRDRAFT_bd1628 PE=3 SV=1	PHATRDRAFT_bd1628	0.998819	1.52599e-06	N(0.999)STFN(0.001)PFFFEDEHAR	3	0.36609	1	552.885
B5Y539	317	N	Predicted protein OS=Phaeodactylum tricornutum (strain CCAP 1055/1) OX=556484 GN=PHATR_33371 PE=4 SV=1	PHATR_33371	0.998749	2.66763e-10	GLLQILN(0.999)N(0.001)SAATR	2	0.83666	1	687.385
B7FT25	159	N	Predicted protein OS=Phaeodactylum tricornutum (strain CCAP 1055/1) OX=556484 GN=PHATRDRAFT_43671 PE=3 SV=1	PHATRDRAFT_43671	0.998664	4.79085e-19	KN(0.999)SGSFASEFSN(0.001)AASDIATSAASAVSSTQENK	3	0.7531	1	472.264
B7FZE8	25	N	Predicted protein OS=Phaeodactylum tricornutum (strain CCAP 1055/1) OX=556484 GN=PHATRDRAFT_45990 PE=4 SV=1	PHATRDRAFT_45990	0.998624	8.68972e-14	TTEGGGVHGGTPGAN(0.001)EN(0.999)GTPAPVGVPLDQTR	3	1.5592	1	643.324
B7FUK9	279	N	Predicted protein OS=Phaeodactylum tricornutum (strain CCAP 1055/1) OX=556484 GN=PHATRDRAFT_44586 PE=3 SV=1	PHATRDRAFT_44586	0.998406	1.21693e-09	DKPELCLQMTSN(0.998)SGN(0.002)K	2	-0.0837	3	613.285
B7G0L6	147	N	Superoxide dismutase (Fragment) OS=Phaeodactylum tricornutum (strain CCAP 1055/1) OX=556484 GN=SOD1 PE=3 SV=1	SOD1	0.998361	3.16465e-06	LVN(0.002)TPN(0.998)QDNPLMK	2	-0.43075	1	906.781
B7G4U5	232	N	G protein beta subunit OS=Phaeodactylum tricornutum (strain CCAP 1055/1) OX=556484 GN=PHATRDRAFT_21897 PE=4 SV=1	PHATRDRAFT_21897	0.998345	1.02801e-08	APTSSTLTFTGHTGDVN(0.998)GVEFLPSDN(0.001)NCFASCSEDNTVR	4	-1.8845	1	1402.94
A0T096	413	N	Photosystem II CP43 reaction center protein OS=Phaeodactylum tricornutum (strain CCAP 1055/1) OX=556484 GN=psbC PE=3 SV=1	psbC	0.998187	5.42985e-14	AAEYMTHAPLGSLNSVGGVATEIN(0.998)SVN(0.002)YVSPR	3	-0.70763	1	1102.21
B7G0P7	451	N	Predicted protein OS=Phaeodactylum tricornutum (strain CCAP 1055/1) OX=556484 GN=PHATRDRAFT_46282 PE=4 SV=1	PHATRDRAFT_46282	0.998114	0.0224797	ADQN(0.998)ATMSQDLAN(0.002)QGDQPLDVVPYPK	3	2.7601	1	940.108
B7GCE5	654	N	Predicted protein OS=Phaeodactylum tricornutum (strain CCAP 1055/1) OX=556484 GN=PHATRDRAFT_40783 PE=4 SV=1	PHATRDRAFT_40783	0.998083	3.20591e-17	FASLAN(0.998)N(0.002)TSPDRNEL	2	-0.53	1	826.394
B7FP22	249	N	Predicted protein OS=Phaeodactylum tricornutum (strain CCAP 1055/1) OX=556484 GN=PHATRDRAFT_42650 PE=4 SV=1	PHATRDRAFT_42650	0.997996	2.60295e-10	SSANLSDGFN(0.998)DGDN(0.002)TPPIANKK	3	2.8872	1	682.347
B5Y3J3	710	N	Predicted protein OS=Phaeodactylum tricornutum (strain CCAP 1055/1) OX=556484 GN=PHATR_46709 PE=4 SV=1	PHATR_46709	0.997972	0.000625199	ETPEGGTGSLSN(0.998)SIPLVSN(0.002)AVPSPTSETK	3	-2.9086	1	953.136
B5Y5W9	112	N	Predicted protein OS=Phaeodactylum tricornutum (strain CCAP 1055/1) OX=556484 GN=PHATR_43792 PE=4 SV=1	PHATR_43792	0.997941	8.81474e-10	NSSHVQHVYDTAITN(0.002)GGTCN(0.998)GKPGPR	5	-0.34014	1	693.318
B5Y5J9	40	N	Predicted protein OS=Phaeodactylum tricornutum (strain CCAP 1055/1) OX=556484 GN=PHATR_33535 PE=4 SV=1	PHATR_33535	0.997648	5.04068e-31	EQECDAINTN(0.002)AN(0.998)ATLPVSLR	2	0.59385	2	1110.03
B7GCI9	116	N	Predicted protein OS=Phaeodactylum tricornutum (strain CCAP 1055/1) OX=556484 GN=PHATRDRAFT_49988 PE=4 SV=1	PHATRDRAFT_49988	0.997642	0.00526627	N(0.002)LDLN(0.998)TSAALPIPAWR	2	0.368	1	877.97
B7FXK5	181	N	Predicted protein OS=Phaeodactylum tricornutum (strain CCAP 1055/1) OX=556484 GN=PHATRDRAFT_45403 PE=4 SV=1	PHATRDRAFT_45403	0.997438	2.39955e-06	GLQVFN(1)SSGAN(0.997)LTGN(0.001)N(0.001)LR	2	0.73127	1	934.468
B7G2I2	784	N	Predicted protein OS=Phaeodactylum tricornutum (strain CCAP 1055/1) OX=556484 GN=PHATRDRAFT_47110 PE=4 SV=1	PHATRDRAFT_47110	0.997423	3.05039e-05	AEPLLLFSGPCALGVAAN(0.003)EALN(0.997)R	3	-0.20407	1	796.082
B7G618	430	N	Predicted protein OS=Phaeodactylum tricornutum (strain CCAP 1055/1) OX=556484 GN=PHATRDRAFT_48118 PE=4 SV=1	PHATRDRAFT_48118	0.997379	4.05049e-06	KPFSSN(0.003)GN(0.997)STSMDNTVLR	3	-0.66748	4	512.261
B7FPB9	467	N	Predicted protein OS=Phaeodactylum tricornutum (strain CCAP 1055/1) OX=556484 GN=PHATRDRAFT_42728 PE=4 SV=1	PHATRDRAFT_42728	0.997222	2.97334e-09	FAIN(0.997)GEN(0.003)GGICTVSDLKK	3	-1.7711	1	500.588
B7GBX0	98	N	Predicted protein OS=Phaeodactylum tricornutum (strain CCAP 1055/1) OX=556484 GN=PHATRDRAFT_40573 PE=4 SV=1	PHATRDRAFT_40573	0.997128	2.96978e-32	YGINPPHTLAPVLDEIHIVSPDNADVN(0.003)DPN(0.997)ATLR	4	0.72597	3	413.221
B7GEF7	645	N	Heat shock protein Hsp90 OS=Phaeodactylum tricornutum (strain CCAP 1055/1) OX=556484 GN=HSP90 PE=3 SV=1	HSP90	0.99675	1.58131e-07	AQSVASGGN(0.997)GDLPGMN(0.003)QAVMEVNPNHPIVR	3	1.3624	1	773.869
B7G0L6	73	N	Superoxide dismutase (Fragment) OS=Phaeodactylum tricornutum (strain CCAP 1055/1) OX=556484 GN=SOD1 PE=3 SV=1	SOD1	0.996745	6.04068e-07	N(0.003)SGGGHYN(0.997)HAFFWDEMAPPDQAK	3	-0.30737	2	906.781
A0T096	403	N	Photosystem II CP43 reaction center protein OS=Phaeodactylum tricornutum (strain CCAP 1055/1) OX=556484 GN=psbC PE=3 SV=1	psbC	0.995954	0.0117726	AAEYMTHAPLGSLN(0.996)SVGGVATEIN(0.004)SVNYVSPR	3	0.33076	1	1102.21
B7FUD8	69	N	Predicted protein (Fragment) OS=Phaeodactylum tricornutum (strain CCAP 1055/1) OX=556484 GN=PHATRDRAFT_10747 PE=4 SV=1	PHATRDRAFT_10747	0.995948	1.57888e-06	RMDVVN(0.996)N(0.004)SIDDLAK	3	-1.0039	2	767.732
B7G6L9	312	N	Predicted protein OS=Phaeodactylum tricornutum (strain CCAP 1055/1) OX=556484 GN=PHATRDRAFT_22332 PE=4 SV=1	PHATRDRAFT_22332	0.995767	2.2828e-13	HLNGSELTPIIN(0.004)IHN(0.996)MTLK	3	1.1455	3	717.045
B7FQ68	103	N	Predicted protein OS=Phaeodactylum tricornutum (strain CCAP 1055/1) OX=556484 GN=PHATRDRAFT_42971 PE=4 SV=1	PHATRDRAFT_42971	0.995345	0.0060671	GSVGAIVAN(0.995)ISN(0.005)GGAHK	3	1.3569	1	519.27
B7G5B0	146	N	Predicted protein OS=Phaeodactylum tricornutum (strain CCAP 1055/1) OX=556484 GN=PHATRDRAFT_47901 PE=4 SV=1	PHATRDRAFT_47901	0.994799	2.01323e-05	LGQLPWDLYLAN(0.995)QTN(0.005)R	2	2.7879	2	952.991
B7FVE3	192	N	Predicted protein OS=Phaeodactylum tricornutum (strain CCAP 1055/1) OX=556484 GN=PHATRDRAFT_26382 PE=4 SV=1	PHATRDRAFT_26382	0.994571	4.43131e-06	YYTN(0.005)MN(0.995)WTIIRPGGLK	3	-1.2703	2	420.247
B7G6Q6	352	N	GLNA, glutamine synthase OS=Phaeodactylum tricornutum (strain CCAP 1055/1) OX=556484 GN=GLNA PE=3 SV=1	GLNA	0.994352	0.00844732	HN(0.994)N(0.006)WSIATR	2	0.8839	1	1124.56
B7FX46	183	N	Glyceraldehyde-3-phosphate dehydrogenase OS=Phaeodactylum tricornutum (strain CCAP 1055/1) OX=556484 GN=GAPN PE=4 SV=1	GAPN	0.994224	3.18497e-20	SVIDAIQTDNN(0.006)FN(0.994)GTWQEIGNVR	2	4.1964	2	1407.02
B5Y3K8	19	N	Predicted protein (Fragment) OS=Phaeodactylum tricornutum (strain CCAP 1055/1) OX=556484 GN=PHATR_21039 PE=4 SV=1	PHATR_21039	0.994134	3.86874e-07	SDYYGPVSNSGSGPATVN(0.994)DSSSRPPN(0.005)IPVNTDAGK	3	0.38902	1	825.382
B7GC67	213	N	Predicted protein OS=Phaeodactylum tricornutum (strain CCAP 1055/1) OX=556484 GN=PHATRDRAFT_49881 PE=4 SV=1	PHATRDRAFT_49881	0.993852	3.73932e-39	LLTTAALVN(0.994)N(0.006)SLANDDAVEIVNGLAEAR	2	0.42962	12	417.217
B5Y530	129	N	Peptidyl-prolyl cis-trans isomerase OS=Phaeodactylum tricornutum (strain CCAP 1055/1) OX=556484 GN=PHATR_10571 PE=3 SV=1	PHATR_10571	0.993728	0.0184711	N(0.006)TN(0.994)GSQFFINTVK	2	0.016305	1	736.867
B7G386	101	N	Predicted protein OS=Phaeodactylum tricornutum (strain CCAP 1055/1) OX=556484 GN=PHATRDRAFT_47395 PE=3 SV=1	PHATRDRAFT_47395	0.993471	0.00807061	FDPEIN(0.007)HGAN(0.993)AGLSGAVK	3	1.0429	1	650.836
B7FUK7	71	N	Peptidyl-prolyl cis-trans isomerase OS=Phaeodactylum tricornutum (strain CCAP 1055/1) OX=556484 GN=PHATRDRAFT_44585 PE=3 SV=1	PHATRDRAFT_44585	0.993153	3.13498e-13	IIPGFMCQGGDFTN(0.007)GN(0.993)GTGGK	3	-1.9583	2	1144.51
B7G5A1	292	N	Glutamine synthetase OS=Phaeodactylum tricornutum (strain CCAP 1055/1) OX=556484 GN=PHATRDRAFT_51092 PE=3 SV=1	PHATRDRAFT_51092	0.99297	0.000519457	VCEDFQVYCTLHPKPIVDGDWN(0.993)GAGMHTN(0.007)VSTK	5	-0.73829	1	493.729
B5Y5V8	326	N	Predicted protein OS=Phaeodactylum tricornutum (strain CCAP 1055/1) OX=556484 GN=PHATR_44250 PE=4 SV=1	PHATR_44250	0.992653	0.000308269	LWHPEYVN(0.993)N(0.007)TSSPPR	3	0.27891	1	548.608
B5Y3G8	726	N	Predicted protein (Fragment) OS=Phaeodactylum tricornutum (strain CCAP 1055/1) OX=556484 GN=PHATR_13511 PE=4 SV=1	PHATR_13511	0.991788	0.00207181	DTSGGDLLDLN(0.008)DIFGAAPTPETTQN(0.992)GATSVSGAGETGK	3	1.9462	1	1223.24
B7FSZ4	22	N	Predicted protein (Fragment) OS=Phaeodactylum tricornutum (strain CCAP 1055/1) OX=556484 GN=PHATRDRAFT_10011 PE=3 SV=1	PHATRDRAFT_10011	0.991212	2.00598e-18	LHDATEYPTMLTSSLN(0.009)PN(0.991)ETLHPEEVSAHILR	5	1.4335	3	727.757
B7FP39	145	N	Predicted protein OS=Phaeodactylum tricornutum (strain CCAP 1055/1) OX=556484 GN=PHATRDRAFT_42663 PE=4 SV=1	PHATRDRAFT_42663	0.990073	0.00299992	KVPPPPAPMQN(0.01)PN(0.99)ETVFDK	3	1.8272	1	917.431
B7GDE8	104	N	Predicted protein OS=Phaeodactylum tricornutum (strain CCAP 1055/1) OX=556484 GN=PHATRDRAFT_50238 PE=4 SV=1	PHATRDRAFT_50238	0.990036	0.0122567	NDYTN(0.002)EALHFYSHDN(0.002)AHTSN(0.005)GVLN(0.99)ITTVEK	5	-0.23145	1	682.516
B7FQZ8	22	N	Predicted protein OS=Phaeodactylum tricornutum (strain CCAP 1055/1) OX=556484 GN=PHATRDRAFT_43207 PE=4 SV=1	PHATRDRAFT_43207	0.989853	2.9532e-21	RTPVVPSGEDSATANTN(0.99)SSN(0.01)TTTSTGR	3	-1.0208	1	903.429
B7G6N6	105	N	Predicted protein OS=Phaeodactylum tricornutum (strain CCAP 1055/1) OX=556484 GN=PHATRDRAFT_48300 PE=4 SV=1	PHATRDRAFT_48300	0.989774	1.77098e-09	SLVDGSTYHLVMSDEFN(0.01)VEN(0.99)R	3	0.58647	2	848.152
B7FVF5	107	N	Fumarate reductase flavoprotein OS=Phaeodactylum tricornutum (strain CCAP 1055/1) OX=556484 GN=PHATRDRAFT_51720 PE=4 SV=1	PHATRDRAFT_51720	0.989426	2.96237e-11	ASSGIN(0.011)AYRDDN(0.989)GADALEVFRN(1)DTIR	4	-2.4097	1	948.781
B7FSV6	116	N	Peptidyl-prolyl cis-trans isomerase OS=Phaeodactylum tricornutum (strain CCAP 1055/1) OX=556484 GN=PHATRDRAFT_18274 PE=3 SV=1	PHATRDRAFT_18274	0.988574	0.00112671	HTGAGTLSMAN(0.023)AGPN(0.989)TN(0.989)GSQFFLCTAETPWLDGK	3	-1.0813	4	1192.2
B7FSV6	114	N	Peptidyl-prolyl cis-trans isomerase OS=Phaeodactylum tricornutum (strain CCAP 1055/1) OX=556484 GN=PHATRDRAFT_18274 PE=3 SV=1	PHATRDRAFT_18274	0.988574	0.00112671	HTGAGTLSMAN(0.023)AGPN(0.989)TN(0.989)GSQFFLCTAETPWLDGK	3	-1.0813	4	1192.2
B7G6U1	724	N	Predicted protein OS=Phaeodactylum tricornutum (strain CCAP 1055/1) OX=556484 GN=PHATRDRAFT_48348 PE=4 SV=1	PHATRDRAFT_48348	0.988525	1.84077e-13	HVPPLSVN(0.011)N(0.989)VTDLGPVLLR	3	-1.0394	4	744.62
B7G7B1	41	N	Predicted protein OS=Phaeodactylum tricornutum (strain CCAP 1055/1) OX=556484 GN=PHATRDRAFT_48485 PE=4 SV=1	PHATRDRAFT_48485	0.988495	0.000213104	NSNSSN(0.011)RPLDSASTN(0.988)SYR	3	0.50294	1	542.759
B7FW24	76	N	Predicted protein OS=Phaeodactylum tricornutum (strain CCAP 1055/1) OX=556484 GN=PHATRDRAFT_44902 PE=4 SV=1	PHATRDRAFT_44902	0.988114	1.636e-05	SGFNDN(0.012)LN(0.988)GTERPATFAPR	3	0.30318	1	393.235
B7G7B1	29	N	Predicted protein OS=Phaeodactylum tricornutum (strain CCAP 1055/1) OX=556484 GN=PHATRDRAFT_48485 PE=4 SV=1	PHATRDRAFT_48485	0.987583	9.1328e-05	N(0.001)SN(0.988)SSN(0.011)RPLDSASTNSYR	3	-0.72601	1	542.759
B7G165	246	N	Predicted protein OS=Phaeodactylum tricornutum (strain CCAP 1055/1) OX=556484 GN=PHATRDRAFT_36377 PE=4 SV=1	PHATRDRAFT_36377	0.987554	9.88238e-06	VNFFLN(0.012)N(0.988)ASR	2	-0.14924	5	593.293
B7GA66	331	N	Predicted protein OS=Phaeodactylum tricornutum (strain CCAP 1055/1) OX=556484 GN=PHATRDRAFT_39993 PE=4 SV=1	PHATRDRAFT_39993	0.984416	1.52155e-13	SQISETCLTVPTN(0.984)SN(0.007)TDN(0.008)TR	2	-1.2414	1	1119.52
A0T0M6	9	N	Photosystem I reaction center subunit XI OS=Phaeodactylum tricornutum (strain CCAP 1055/1) OX=556484 GN=psaL PE=3 SV=1	psaL	0.983237	2.00044e-08	AN(0.017)FIKPYN(0.983)DDPFVGHLATPITSSAVTR	4	-1.2212	1	579.835
B7FXS9	330	N	Predicted protein OS=Phaeodactylum tricornutum (strain CCAP 1055/1) OX=556484 GN=PHATRDRAFT_56583 PE=4 SV=1	PHATRDRAFT_56583	0.981117	2.84758e-10	VVNTATMEFPMTALVEAYQVSN(0.981)GN(0.966)SASN(0.053)PVIGGGSGYMDR	3	2.9797	8	393.229
B7G386	56	N	Predicted protein OS=Phaeodactylum tricornutum (strain CCAP 1055/1) OX=556484 GN=PHATRDRAFT_47395 PE=3 SV=1	PHATRDRAFT_47395	0.980846	3.67961e-05	IIDDTN(0.981)AN(0.019)PVFVR	2	0.52062	1	650.836
B7FTK2	249	N	Predicted protein OS=Phaeodactylum tricornutum (strain CCAP 1055/1) OX=556484 GN=PHATRDRAFT_44279 PE=4 SV=1	PHATRDRAFT_44279	0.980709	0.000364951	LGQPDTPN(0.981)GSATGPN(0.019)HTPGTGPTGTTINPR	3	-2.8271	2	972.464
B7G085	159	N	Lactyolglutathione lyase (Fragment) OS=Phaeodactylum tricornutum (strain CCAP 1055/1) OX=556484 GN=GLXI PE=4 SV=1	GLXI	0.979785	2.62584e-05	GENSGIAN(0.98)DCN(0.02)FSQTMLR	2	-2.2093	1	1015.44
B7GES9	697	N	Predicted protein OS=Phaeodactylum tricornutum (strain CCAP 1055/1) OX=556484 GN=PHATRDRAFT_50642 PE=4 SV=1	PHATRDRAFT_50642	0.979127	3.34055e-12	IN(0.979)N(0.021)TLSMGTPSTPLR	2	1.021	2	802.914
B7G4Z3	423	N	Predicted protein OS=Phaeodactylum tricornutum (strain CCAP 1055/1) OX=556484 GN=PHATRDRAFT_38112 PE=4 SV=1	PHATRDRAFT_38112	0.979048	6.98419e-05	GQLWDN(0.001)THGDFFPGCADAN(0.979)STELN(0.02)TPYPSLPGIPR	3	2.6444	1	1283.26
B7FVX2	106	N	NADH dehydrogenase [ubiquinone] 1 alpha subcomplex subunit 12 OS=Phaeodactylum tricornutum (strain CCAP 1055/1) OX=556484 GN=PHATRDRAFT_34392 PE=3 SV=1	PHATRDRAFT_34392	0.977939	1.20581e-10	GEISHAPYQSNIGHQEPYFN(0.017)FN(0.978)GMHN(0.005)QSQIR	4	2.3846	1	756.289
B7FYD1	221	N	Neutral ceramidase OS=Phaeodactylum tricornutum (strain CCAP 1055/1) OX=556484 GN=PHATRDRAFT_20082 PE=3 SV=1	PHATRDRAFT_20082	0.977583	0.000273566	HFN(0.022)EN(0.978)GTLPGK	3	-0.6957	1	707.351
B5Y3T7	161	N	Predicted protein OS=Phaeodactylum tricornutum (strain CCAP 1055/1) OX=556484 GN=PHATR_36840 PE=4 SV=1	PHATR_36840	0.977569	5.87441e-09	AGTPLLN(0.978)N(0.022)SDYETLR	2	-0.48699	2	833.912
B7G8H5	362	N	Predicted protein OS=Phaeodactylum tricornutum (strain CCAP 1055/1) OX=556484 GN=PHATRDRAFT_48819 PE=4 SV=1	PHATRDRAFT_48819	0.976575	0.0082903	IVLN(0.023)AGN(0.977)GSGAFFHK	3	0.74723	1	512.268
B7FXA2	61	N	Succinate--CoA ligase [ADP-forming] subunit beta, mitochondrial OS=Phaeodactylum tricornutum (strain CCAP 1055/1) OX=556484 GN=PHATRDRAFT_26921 PE=3 SV=1	PHATRDRAFT_26921	0.975627	1.27907e-13	NHGIQTPECYVASNPEEAEN(0.003)IFLN(0.976)SLN(0.021)RPGAPK	4	4.5	1	394.225
B7GBD6	278	N	Predicted protein OS=Phaeodactylum tricornutum (strain CCAP 1055/1) OX=556484 GN=PHATRDRAFT_49665 PE=4 SV=1	PHATRDRAFT_49665	0.973287	5.10944e-14	N(0.027)ILN(0.973)ETTAAPQTPIQFINGHSHR	4	-2.9636	3	992.991
B7G3J3	161	N	Predicted protein OS=Phaeodactylum tricornutum (strain CCAP 1055/1) OX=556484 GN=PHATRDRAFT_47491 PE=4 SV=1	PHATRDRAFT_47491	0.970897	1.14936e-07	IN(0.971)GGSTDPGKEN(0.029)VVQDAAQAVFNAQR	3	1.1783	1	897.107
B7FSC8	172	N	Predicted protein (Fragment) OS=Phaeodactylum tricornutum (strain CCAP 1055/1) OX=556484 GN=PHATRDRAFT_4741 PE=3 SV=1	PHATRDRAFT_4741	0.97069	2.59803e-44	GPVATGVNAEPIVNYAGGVVN(0.971)N(0.029)TK	3	-0.65176	4	782.072
B7GAE2	649	N	Predicted protein OS=Phaeodactylum tricornutum (strain CCAP 1055/1) OX=556484 GN=PHATRDRAFT_40070 PE=4 SV=1	PHATRDRAFT_40070	0.970266	0.0561544	SN(0.03)TN(0.97)ASR	2	-2.0263	1	376.675
B7G4A0	513	N	Predicted protein OS=Phaeodactylum tricornutum (strain CCAP 1055/1) OX=556484 GN=PHATRDRAFT_47612 PE=4 SV=1	PHATRDRAFT_47612	0.97007	3.13816e-11	VMDSDGVLAAAFPN(0.97)STLVN(0.03)DDMTVNLDQEGIAVSR	3	1.101	38	1109.03
B7GBI2	720	N	Predicted protein OS=Phaeodactylum tricornutum (strain CCAP 1055/1) OX=556484 GN=PHATRDRAFT_49702 PE=4 SV=1	PHATRDRAFT_49702	0.96939	9.18553e-06	EQLEESFWNTAVPN(0.03)MLN(0.969)SSWERPLIK	3	-1.5232	1	630.081
B7GC23	88	N	Predicted protein (Fragment) OS=Phaeodactylum tricornutum (strain CCAP 1055/1) OX=556484 GN=PHATRDRAFT_16334 PE=4 SV=1	PHATRDRAFT_16334	0.969124	1.20948e-21	AAN(0.969)DSN(0.031)QVSVLTAALTTEQDIAALTNER	3	2.113	1	972.823
B7FQT3	71	N	Peptidyl-prolyl cis-trans isomerase OS=Phaeodactylum tricornutum (strain CCAP 1055/1) OX=556484 GN=PHATRDRAFT_43152 PE=3 SV=1	PHATRDRAFT_43152	0.967135	4.03063e-09	VIPGFMCQGGDFTN(0.033)HN(0.967)GTGGK	3	-1.4957	3	514.257
B7FU86	35	N	Predicted protein OS=Phaeodactylum tricornutum (strain CCAP 1055/1) OX=556484 GN=PHATRDRAFT_44472 PE=4 SV=1	PHATRDRAFT_44472	0.966883	3.05677e-12	KAN(0.967)N(0.033)NPAVCSLQGDK	2	0.29234	1	539.267
B7FXS9	332	N	Predicted protein OS=Phaeodactylum tricornutum (strain CCAP 1055/1) OX=556484 GN=PHATRDRAFT_56583 PE=4 SV=1	PHATRDRAFT_56583	0.96591	2.01022e-06	VVNTATMEFPMTALVEAYQVSN(0.981)GN(0.966)SASN(0.053)PVIGGGSGYMDR	3	2.9797	6	393.229
B7FQ87	118	N	Predicted protein (Fragment) OS=Phaeodactylum tricornutum (strain CCAP 1055/1) OX=556484 GN=PHATRDRAFT_3120 PE=4 SV=1	PHATRDRAFT_3120	0.965234	6.98608e-07	HMLAN(0.965)N(0.035)TNTQQK	2	0.85792	4	472.561
B7S487	160	N	Cysteine synthase OS=Phaeodactylum tricornutum (strain CCAP 1055/1) OX=556484 GN=CysK PE=3 SV=1	CysK	0.962605	0.0197003	AEEIVN(0.04)SLGSDAMLLQQFN(0.963)N(0.945)PDN(0.053)PK	3	2.2183	1	920.776
B7GE39	826	N	STT3 subunit-like protein OS=Phaeodactylum tricornutum (strain CCAP 1055/1) OX=556484 GN=PHATRDRAFT_55198 PE=4 SV=1	PHATRDRAFT_55198	0.96126	2.58909e-09	MWNLIN(0.961)SN(0.039)AVEELK	2	0.051087	4	840.413
B7G1S5	67	N	Predicted protein OS=Phaeodactylum tricornutum (strain CCAP 1055/1) OX=556484 GN=PHATRDRAFT_36590 PE=4 SV=1	PHATRDRAFT_36590	0.959888	1.22425e-06	APVVKPAIAPGPEN(0.04)SSTTSSN(0.96)SLPSVTNK	3	2.2699	1	950.833
B7FZY6	205	N	Predicted protein (Fragment) OS=Phaeodactylum tricornutum (strain CCAP 1055/1) OX=556484 GN=PHATRDRAFT_12894 PE=4 SV=1	PHATRDRAFT_12894	0.958935	0.000139916	DTIPCPALTVPGGN(0.959)TTN(0.041)AIPR	3	0.66273	4	1084.55
B7G2V9	431	N	Predicted protein OS=Phaeodactylum tricornutum (strain CCAP 1055/1) OX=556484 GN=PHATRDRAFT_47216 PE=4 SV=1	PHATRDRAFT_47216	0.956273	0.00129973	VDSIESPEGPLGVTAN(0.002)GN(0.009)GN(0.032)VDN(0.956)ASAHILPVR	4	3.8788	1	847.422
B7G8U5	85	N	Predicted protein OS=Phaeodactylum tricornutum (strain CCAP 1055/1) OX=556484 GN=PHATRDRAFT_39504 PE=4 SV=1	PHATRDRAFT_39504	0.954104	3.05174e-10	AVEIANATPLAEFAN(0.954)N(0.046)SQSMENSK	3	-2.1096	2	852.399
B7GC78	101	N	Predicted protein OS=Phaeodactylum tricornutum (strain CCAP 1055/1) OX=556484 GN=PHATRDRAFT_49892 PE=4 SV=1	PHATRDRAFT_49892	0.950856	1.5645e-20	LVTELGSGAN(0.049)N(0.951)ESISTWLR	3	-0.71482	3	684.016
B7FUN6	242	N	Uroporphyrinogen-iii synthase OS=Phaeodactylum tricornutum (strain CCAP 1055/1) OX=556484 GN=HemD PE=4 SV=1	HemD	0.949671	6.82388e-09	NSN(0.05)N(0.95)N(0.001)TTVLAACIGK	2	0.14062	2	790.385
B7FZ96	250	N	Oxygen-evolving enhancer protein 1 OS=Phaeodactylum tricornutum (strain CCAP 1055/1) OX=556484 GN=PsbO PE=4 SV=1	PsbO	0.945725	5.33744e-24	GGTTGYDMAVALPGLQSGEEGDDDLFKEN(0.946)N(0.054)K	4	-2.2501	10	1082.16
B7S487	161	N	Cysteine synthase OS=Phaeodactylum tricornutum (strain CCAP 1055/1) OX=556484 GN=CysK PE=3 SV=1	CysK	0.944861	0.0197003	AEEIVN(0.04)SLGSDAMLLQQFN(0.963)N(0.945)PDN(0.053)PK	3	2.2183	1	920.776
B7G8N0	148	N	Predicted protein OS=Phaeodactylum tricornutum (strain CCAP 1055/1) OX=556484 GN=PHATRDRAFT_48865 PE=3 SV=1	PHATRDRAFT_48865	0.942224	2.51046e-08	HHEGYCN(0.058)WN(0.942)STAIPTTWNWNALDIGPR	4	2.5156	2	513.256
B5Y3P4	177	N	Predicted protein OS=Phaeodactylum tricornutum (strain CCAP 1055/1) OX=556484 GN=PHATR_46758 PE=4 SV=1	PHATR_46758	0.939033	5.41101e-24	EVGPAFQQIN(0.061)LN(0.939)VSTQTGR	3	0.78923	2	1031.53
B7GEG7	387	N	Nad-dependent epimerase/dehydratase OS=Phaeodactylum tricornutum (strain CCAP 1055/1) OX=556484 GN=PHATRDRAFT_41531 PE=4 SV=1	PHATRDRAFT_41531	0.938914	9.84747e-05	VVSNFIIQALQN(0.061)KN(0.939)MTIYGEGK	3	-0.40683	1	829.433
B7G4F8	318	N	Predicted protein OS=Phaeodactylum tricornutum (strain CCAP 1055/1) OX=556484 GN=PHATRDRAFT_47657 PE=4 SV=1	PHATRDRAFT_47657	0.93801	1.4548e-11	VIDSNPLSPPDLIVAPFLLSDIN(0.062)RN(0.938)YTDR	3	-2.7385	4	1063.01
B7G162	320	N	Predicted protein OS=Phaeodactylum tricornutum (strain CCAP 1055/1) OX=556484 GN=PHATRDRAFT_27923 PE=3 SV=1	PHATRDRAFT_27923	0.937653	0.0172739	TTLVAN(0.938)TSN(0.062)MPVAAR	2	2.1247	1	839.329
B7G4R3	361	N	Cytosolic class II aldolase OS=Phaeodactylum tricornutum (strain CCAP 1055/1) OX=556484 GN=Fba3 PE=4 SV=1	Fba3	0.936493	0.0344338	LN(0.064)SAGTYEPSN(0.936)EPGSPQLGQPLK	2	-0.62984	1	958.479
B7G5H8	282	N	Predicted protein OS=Phaeodactylum tricornutum (strain CCAP 1055/1) OX=556484 GN=PHATRDRAFT_38299 PE=4 SV=1	PHATRDRAFT_38299	0.93354	0.000167156	LISSIAAIPTNGVSYGQMSNLVAN(0.066)VVN(0.934)K	3	-0.93137	1	955.504
B7FTD4	51	N	Predicted protein OS=Phaeodactylum tricornutum (strain CCAP 1055/1) OX=556484 GN=PHATRDRAFT_43760 PE=3 SV=1	PHATRDRAFT_43760	0.933392	0.0108182	N(0.011)ASSTN(0.02)AHDVN(0.18)SN(0.851)PSMDSN(0.933)DSFDPFGIATLSQTPN(0.005)AGIR	4	0.92771	1	1017.21
B7G1H2	194	N	Predicted protein OS=Phaeodactylum tricornutum (strain CCAP 1055/1) OX=556484 GN=PHATRDRAFT_46513 PE=4 SV=1	PHATRDRAFT_46513	0.925565	2.06031e-08	QRYENVWN(0.074)N(0.926)FTVEVK	3	-2.4982	1	643.651
B7GAC8	85	N	Predicted protein OS=Phaeodactylum tricornutum (strain CCAP 1055/1) OX=556484 GN=PHATRDRAFT_49363 PE=3 SV=1	PHATRDRAFT_49363	0.92409	0.00572192	LN(0.924)GSN(0.076)VYFVGIMGSGK	2	-0.7143	1	823.411
B7G5X7	272	N	Predicted protein OS=Phaeodactylum tricornutum (strain CCAP 1055/1) OX=556484 GN=PHATRDRAFT_48084 PE=4 SV=1	PHATRDRAFT_48084	0.922986	0.00562384	SGCHAPN(0.005)GDN(0.072)YCFTLCTN(0.923)AGR	3	-0.65085	1	791.653
B7G6X8	125	N	Predicted protein OS=Phaeodactylum tricornutum (strain CCAP 1055/1) OX=556484 GN=PHATRDRAFT_48380 PE=4 SV=1	PHATRDRAFT_48380	0.920324	0.00331747	LEGN(0.92)STSSGKDPGSGLPN(0.067)SN(0.013)SQVAPPESAK	3	-0.23878	1	971.467
B7G8M4	270	N	Predicted protein (Fragment) OS=Phaeodactylum tricornutum (strain CCAP 1055/1) OX=556484 GN=PHATRDRAFT_15479 PE=3 SV=1	PHATRDRAFT_15479	0.917355	0.000219559	KGN(0.917)DN(0.078)N(0.005)LNPNVVK	3	0.87677	1	517.63
B7GCH4	49	N	Predicted protein OS=Phaeodactylum tricornutum (strain CCAP 1055/1) OX=556484 GN=PHATRDRAFT_49974 PE=4 SV=1	PHATRDRAFT_49974	0.917006	0.00283482	SSN(0.001)SGITGDN(0.08)DPN(0.917)GLN(0.002)LPPGR	3	-1.5699	1	695.662
B7FRW5	149	N	Protein fucoxanthin chlorophyll a/c protein OS=Phaeodactylum tricornutum (strain CCAP 1055/1) OX=556484 GN=Lhcf1 PE=4 SV=1	Lhcf1	0.91331	1.41748e-13	N(0.087)N(0.913)YLDFGWDTFSEDKK	3	1.0486	2	627.99
B7G312	212	N	Predicted protein OS=Phaeodactylum tricornutum (strain CCAP 1055/1) OX=556484 GN=Rab6 PE=4 SV=1	Rab6	0.908029	0.000107243	LATALPGTADAAN(0.002)GN(0.004)GAN(0.006)AN(0.055)AN(0.908)SAN(0.026)LVDIK	3	-0.63616	1	644.34
B7FYP4	68	N	Uncharacterized protein OS=Phaeodactylum tricornutum (strain CCAP 1055/1) OX=556484 GN=PHATRDRAFT_35587 PE=4 SV=1	PHATRDRAFT_35587	0.900546	1.46952e-05	LSN(0.099)MN(0.901)ATIVAPEATETDVVDNTLLNLVVDSDREPHPLGWK	4	1.5934	1	1095.05
B5Y5W9	107	N	Predicted protein OS=Phaeodactylum tricornutum (strain CCAP 1055/1) OX=556484 GN=PHATR_43792 PE=4 SV=1	PHATR_43792	0.897094	1.34787e-06	NSSHVQHVYDTAITN(0.897)GGTCN(0.102)GKPGPR	4	-0.24299	2	693.318
B7FTK2	256	N	Predicted protein OS=Phaeodactylum tricornutum (strain CCAP 1055/1) OX=556484 GN=PHATRDRAFT_44279 PE=4 SV=1	PHATRDRAFT_44279	0.896271	0.00841522	LGQPDTPN(0.102)GSATGPN(0.896)HTPGTGPTGTTIN(0.002)PR	3	1.4073	1	972.464
B7G471	93	N	Predicted protein OS=Phaeodactylum tricornutum (strain CCAP 1055/1) OX=556484 GN=PHATRDRAFT_47591 PE=4 SV=1	PHATRDRAFT_47591	0.895236	1.17034e-07	LFLESQTPSN(0.105)N(0.895)R	2	0.50562	2	704.851
B7G1V8	77	N	Predicted protein OS=Phaeodactylum tricornutum (strain CCAP 1055/1) OX=556484 GN=PHATRDRAFT_54611 PE=4 SV=1	PHATRDRAFT_54611	0.893139	7.58684e-05	LVLSNIAN(0.107)N(0.893)K	2	-0.19197	1	544.813
B7GBN5	350	N	Predicted protein OS=Phaeodactylum tricornutum (strain CCAP 1055/1) OX=556484 GN=PHATRDRAFT_49718 PE=4 SV=1	PHATRDRAFT_49718	0.88837	0.000563897	FNSTASATGAN(0.888)GN(0.112)ASK	2	0.0091369	1	750.844
B7FTS9	244	N	Predicted protein OS=Phaeodactylum tricornutum (strain CCAP 1055/1) OX=556484 GN=PHATRDRAFT_44347 PE=4 SV=1	PHATRDRAFT_44347	0.884882	0.0130871	VAN(0.112)DPN(0.885)ASALPDGFHVYDYDMN(0.003)LLHGLNEEEDPSR	4	-3.2882	1	980.192
B7FZN1	660	N	Predicted protein OS=Phaeodactylum tricornutum (strain CCAP 1055/1) OX=556484 GN=PHATRDRAFT_45741 PE=4 SV=1	PHATRDRAFT_45741	0.880826	3.18738e-07	FFN(0.881)N(0.119)TVSWQQVDIK	2	1.201	1	864.928
B7FU16	50	N	Predicted protein OS=Phaeodactylum tricornutum (strain CCAP 1055/1) OX=556484 GN=PHATRDRAFT_44420 PE=4 SV=1	PHATRDRAFT_44420	0.872302	0.00205119	DDAGSTN(0.872)TGAHN(0.128)FRPVTTGLLSDK	4	2.2743	1	619.549
B7GC67	218	N	Predicted protein OS=Phaeodactylum tricornutum (strain CCAP 1055/1) OX=556484 GN=PHATRDRAFT_49881 PE=4 SV=1	PHATRDRAFT_49881	0.871749	5.38712e-07	LLTTAALVN(0.564)N(0.564)SLAN(0.872)DDAVEIVNGLAEAR	3	3.3094	1	417.217
B7G783	229	N	Predicted protein OS=Phaeodactylum tricornutum (strain CCAP 1055/1) OX=556484 GN=PHATRDRAFT_38927 PE=4 SV=1	PHATRDRAFT_38927	0.864077	1.42779e-09	KN(0.136)N(0.864)SSTVVLIADSQR	2	-0.64415	3	545.953
B5Y494	347	N	GPI inositol-deacylase OS=Phaeodactylum tricornutum (strain CCAP 1055/1) OX=556484 GN=PHATR_46935 PE=3 SV=1	PHATR_46935	0.863027	0.000318462	DN(0.863)N(0.137)TLTLLAVDIMPK	2	-1.7251	1	830.939
B7G436	351	N	Predicted protein OS=Phaeodactylum tricornutum (strain CCAP 1055/1) OX=556484 GN=PHATRDRAFT_47562 PE=4 SV=1	PHATRDRAFT_47562	0.851329	0.000504482	DN(0.001)SAVMPSASTGVSTTSN(0.851)VLSPN(0.745)N(0.347)TGFN(0.057)R	3	4.409	1	976.121
B7FTD4	45	N	Predicted protein OS=Phaeodactylum tricornutum (strain CCAP 1055/1) OX=556484 GN=PHATRDRAFT_43760 PE=3 SV=1	PHATRDRAFT_43760	0.850817	0.0108182	N(0.011)ASSTN(0.02)AHDVN(0.18)SN(0.851)PSMDSN(0.933)DSFDPFGIATLSQTPN(0.005)AGIR	4	0.92771	1	1017.21
B7FXK5	153	N	Predicted protein OS=Phaeodactylum tricornutum (strain CCAP 1055/1) OX=556484 GN=PHATRDRAFT_45403 PE=4 SV=1	PHATRDRAFT_45403	0.849707	0.000970996	VLIN(0.003)SGAN(0.997)LTGN(0.85)N(0.151)LR	2	-3.7865	1	934.468
B7G7S4	1664	N	Acetyl-coa carboxylase OS=Phaeodactylum tricornutum (strain CCAP 1055/1) OX=556484 GN=ACC1 PE=4 SV=1	ACC1	0.844668	0.000499669	DVYTSN(0.845)N(0.817)QLGGPQVMQPN(0.338)GVSHDIVDDDQEGVTSIMK	4	3.9753	2	528.29
A0T0F2	296	N	ATP-dependent zinc metalloprotease FtsH OS=Phaeodactylum tricornutum (strain CCAP 1055/1) OX=556484 GN=ftsH PE=3 SV=1	ftsH	0.842974	9.1408e-07	GAGVGGGN(0.843)DEREQTLN(0.157)QLLTEMDGFKENK	4	0.89702	1	982.488
B7G1U8	72	N	Predicted protein OS=Phaeodactylum tricornutum (strain CCAP 1055/1) OX=556484 GN=PHATRDRAFT_46608 PE=4 SV=1	PHATRDRAFT_46608	0.831537	2.20991e-14	N(0.168)N(0.832)SNSTANHHNLPTGGLDATTER	3	1.2444	1	730.662
B7G9P4	132	N	Predicted protein OS=Phaeodactylum tricornutum (strain CCAP 1055/1) OX=556484 GN=PHATRDRAFT_49160 PE=4 SV=1	PHATRDRAFT_49160	0.830365	0.000174452	ALQNLALDQN(0.83)N(0.17)K	2	0.74865	1	671.36
B7GBW1	15	N	O-mtrns1 OS=Phaeodactylum tricornutum (strain CCAP 1055/1) OX=556484 GN=PHATRDRAFT_49785 PE=4 SV=1	PHATRDRAFT_49785	0.82904	0.000286496	SSGTTNQEMVN(0.829)N(0.171)LKR	3	0.047445	1	565.609
B7GCU1	327	N	Predicted protein OS=Phaeodactylum tricornutum (strain CCAP 1055/1) OX=556484 GN=PHATRDRAFT_50072 PE=4 SV=1	PHATRDRAFT_50072	0.826992	1.86659e-05	FYLELQN(0.827)N(0.173)TLPR	2	-1.9935	1	755.893
B7G4L9	199	N	Predicted protein OS=Phaeodactylum tricornutum (strain CCAP 1055/1) OX=556484 GN=PHATRDRAFT_47708 PE=4 SV=1	PHATRDRAFT_47708	0.824833	3.92792e-09	SSSVSGTAPTAPFPSVAN(0.825)DN(0.175)SR	2	0.47735	2	1075.01
B7G903	92	N	Predicted protein (Fragment) OS=Phaeodactylum tricornutum (strain CCAP 1055/1) OX=556484 GN=PHATRDRAFT_15508 PE=3 SV=1	PHATRDRAFT_15508	0.821067	2.05362e-15	DQAAAGFAPQHSTN(0.179)N(0.821)DTSGVPATLGPR	3	1.7055	1	894.423
B7G7S4	1665	N	Acetyl-coa carboxylase OS=Phaeodactylum tricornutum (strain CCAP 1055/1) OX=556484 GN=ACC1 PE=4 SV=1	ACC1	0.817325	0.000499669	DVYTSN(0.845)N(0.817)QLGGPQVMQPN(0.338)GVSHDIVDDDQEGVTSIMK	4	3.9753	2	528.29
B7GDR5	316	N	Predicted protein OS=Phaeodactylum tricornutum (strain CCAP 1055/1) OX=556484 GN=PHATRDRAFT_50332 PE=4 SV=1	PHATRDRAFT_50332	0.812512	0.000886453	AALESMNPVELKN(0.813)N(0.187)TK	3	0.58855	1	587.969
B7G7A0	335	N	Predicted protein OS=Phaeodactylum tricornutum (strain CCAP 1055/1) OX=556484 GN=PHATRDRAFT_14990 PE=4 SV=1	PHATRDRAFT_14990	0.812015	4.71913e-09	SHN(0.007)LN(0.032)AAMTN(0.928)LSHVVN(0.032)HLSFGEPIDEN(0.812)N(0.188)RK	5	-0.57784	1	550.866
B7FRV5	279	N	Predicted protein OS=Phaeodactylum tricornutum (strain CCAP 1055/1) OX=556484 GN=PHATRDRAFT_43322 PE=4 SV=1	PHATRDRAFT_43322	0.811094	5.4953e-06	N(0.002)AN(0.009)N(0.121)N(0.811)N(0.052)N(0.003)N(0.001)AITPPQAR	2	0.40094	1	863.411
B7FUK7	69	N	Peptidyl-prolyl cis-trans isomerase OS=Phaeodactylum tricornutum (strain CCAP 1055/1) OX=556484 GN=PHATRDRAFT_44585 PE=3 SV=1	PHATRDRAFT_44585	0.811089	0.0027617	IIPGFMCQGGDFTN(0.811)GN(0.189)GTGGK	2	-0.62739	1	1144.51
B7GA38	254	N	Predicted protein OS=Phaeodactylum tricornutum (strain CCAP 1055/1) OX=556484 GN=PHATRDRAFT_49287 PE=4 SV=1	PHATRDRAFT_49287	0.809837	1.60546e-07	DAAWTANVNMPIDGTN(0.011)IN(0.179)GAN(0.81)VSIKR	3	3.7423	1	835.098
B7FQ87	119	N	Predicted protein (Fragment) OS=Phaeodactylum tricornutum (strain CCAP 1055/1) OX=556484 GN=PHATRDRAFT_3120 PE=4 SV=1	PHATRDRAFT_3120	0.803816	0.000793278	HMLAN(0.153)N(0.804)TN(0.043)TQQK	3	3.3853	1	472.561
B7G312	203	N	Predicted protein OS=Phaeodactylum tricornutum (strain CCAP 1055/1) OX=556484 GN=Rab6 PE=4 SV=1	Rab6	0.800937	5.9329e-13	LATALPGTADAAN(0.801)GN(0.18)GAN(0.018)AN(0.001)ANSANLVDIK	2	2.0796	2	644.34
B7FQI2	280	N	Predicted protein OS=Phaeodactylum tricornutum (strain CCAP 1055/1) OX=556484 GN=PHATRDRAFT_41702 PE=3 SV=1	PHATRDRAFT_41702	0.78659	0.00528717	LGQIPAEWTLGEN(0.787)N(0.213)SR	2	3.6726	1	598.315
B7G1U8	78	N	Predicted protein OS=Phaeodactylum tricornutum (strain CCAP 1055/1) OX=556484 GN=PHATRDRAFT_46608 PE=4 SV=1	PHATRDRAFT_46608	0.783647	1.38278e-07	N(0.014)N(0.014)SN(0.175)STAN(0.784)HHN(0.013)LPTGGLDATTER	3	-0.32908	1	730.662
B7FZV3	246	N	Predicted protein OS=Phaeodactylum tricornutum (strain CCAP 1055/1) OX=556484 GN=PHATRDRAFT_46044 PE=4 SV=1	PHATRDRAFT_46044	0.771182	6.20831e-18	TPLIIQVPDVCELDDNKLDN(0.771)N(0.171)TN(0.057)HHQTTIR	5	0.52159	1	704.151
B7FQT8	607	N	Acetyl-coa transporter (Fragment) OS=Phaeodactylum tricornutum (strain CCAP 1055/1) OX=556484 GN=PHATRDRAFT_54049 PE=4 SV=1	PHATRDRAFT_54049	0.769421	2.45455e-14	THLLDGTVDGDNVLN(0.231)SN(0.769)R	3	0.73974	1	648.317
B7S3M4	373	N	Predicted protein OS=Phaeodactylum tricornutum (strain CCAP 1055/1) OX=556484 GN=PHATRDRAFT_bd1566 PE=4 SV=1	PHATRDRAFT_bd1566	0.76656	2.17581e-08	DQVITTTPLLHVADADFFN(0.233)LYN(0.767)VTSMFDENDNEHYQK	4	1.5767	1	677.309
B5Y5F0	150	N	Phosphoribulokinase OS=Phaeodactylum tricornutum (strain CCAP 1055/1) OX=556484 GN=Prk PE=3 SV=1	Prk	0.758276	0.00576653	TVEKPIYN(0.758)HVN(0.242)GTLDTPETIEPTPIIIFEGLHPMHDK	5	4.3084	2	886.946

## Sheet: Table S2
Table S2. The functional annotations of all N-glycopeptides in P. tricornutum.
Protein accession	Position	Amino acid	Protein description	Gene name	Localization probability	PEP	Modified sequence	Charge	Mass error [ppm]	MS/MS Count	Subcellular localization	Biological Process	Cellular Component	Molecular Function	KEGG KO No.	KEGG Gene	KEGG pathway	IPR ID	Domain description	KOG category	KOG NO.	KOG description
A0T096	380	N	Photosystem II CP43 reaction center protein OS=Phaeodactylum tricornutum (strain CCAP 1055/1) OX=556484 GN=psbC PE=3 SV=1	psbC	1	0.017593	IKN(1)DIQPWQER	2	4.2564	2	plasma membrane	GO:0055114 oxidation-reduction process; GO:0044267 cellular protein metabolic process; GO:0044763 single-organism cellular process; GO:0044699 single-organism process; GO:0019684 photosynthesis, light reaction; GO:0044238 primary metabolic process; GO:0044237 cellular metabolic process; GO:0071704 organic substance metabolic process; GO:0009772 photosynthetic electron transport in photosystem II;…	GO:0016020 membrane; GO:0009535 chloroplast thylakoid membrane; GO:0044434 chloroplast part; GO:0098796 membrane protein complex; GO:0005737 cytoplasm; GO:0009534 chloroplast thylakoid; GO:0042651 thylakoid membrane; GO:0031224 intrinsic component of membrane; GO:0032991 macromolecular complex; GO:0044424 intracellular part; GO:0005623 cell; GO:0044422 organelle part; GO:0044425 membrane part; GO…	GO:0097159 organic cyclic compound binding; GO:1901363 heterocyclic compound binding; GO:0009055 electron carrier activity; GO:0045156 electron transporter, transferring electrons within the cyclic electron transport pathway of photosynthesis activity; GO:0005488 binding; GO:0043167 ion binding; GO:0043169 cation binding; GO:0046872 metal ion binding; GO:0016168 chlorophyll binding; GO:0046906 te…	K02705
A0T097	8	N	Photosystem II D2 protein OS=Phaeodactylum tricornutum (strain CCAP 1055/1) OX=556484 GN=psbD PE=3 SV=1	psbD	1	0.00603187	TIAIGQN(1)QER	2	-0.35229	1	plasma membrane	GO:0055114 oxidation-reduction process; GO:0044267 cellular protein metabolic process; GO:0044763 single-organism cellular process; GO:0044699 single-organism process; GO:0019684 photosynthesis, light reaction; GO:0044238 primary metabolic process; GO:0044237 cellular metabolic process; GO:0071704 organic substance metabolic process; GO:0009772 photosynthetic electron transport in photosystem II;…	GO:0016020 membrane; GO:0009535 chloroplast thylakoid membrane; GO:0044434 chloroplast part; GO:0098796 membrane protein complex; GO:0005737 cytoplasm; GO:0009534 chloroplast thylakoid; GO:0042651 thylakoid membrane; GO:0031224 intrinsic component of membrane; GO:0032991 macromolecular complex; GO:0044424 intracellular part; GO:0005623 cell; GO:0044422 organelle part; GO:0044425 membrane part; GO…	GO:0097159 organic cyclic compound binding; GO:1901363 heterocyclic compound binding; GO:0009055 electron carrier activity; GO:0045156 electron transporter, transferring electrons within the cyclic electron transport pathway of photosynthesis activity; GO:0003824 catalytic activity; GO:0005488 binding; GO:0043167 ion binding; GO:0046872 metal ion binding; GO:0043169 cation binding; GO:0046906 tet…	K02703
A0T097	317	N	Photosystem II D2 protein OS=Phaeodactylum tricornutum (strain CCAP 1055/1) OX=556484 GN=psbD PE=3 SV=1	psbD	1	0.00265528	N(1)ILLNEGIR	2	-1.3242	1	plasma membrane	GO:0055114 oxidation-reduction process; GO:0044267 cellular protein metabolic process; GO:0044763 single-organism cellular process; GO:0044699 single-organism process; GO:0019684 photosynthesis, light reaction; GO:0044238 primary metabolic process; GO:0044237 cellular metabolic process; GO:0071704 organic substance metabolic process; GO:0009772 photosynthetic electron transport in photosystem II;…	GO:0016020 membrane; GO:0009535 chloroplast thylakoid membrane; GO:0044434 chloroplast part; GO:0098796 membrane protein complex; GO:0005737 cytoplasm; GO:0009534 chloroplast thylakoid; GO:0042651 thylakoid membrane; GO:0031224 intrinsic component of membrane; GO:0032991 macromolecular complex; GO:0044424 intracellular part; GO:0005623 cell; GO:0044422 organelle part; GO:0044425 membrane part; GO…	GO:0097159 organic cyclic compound binding; GO:1901363 heterocyclic compound binding; GO:0009055 electron carrier activity; GO:0045156 electron transporter, transferring electrons within the cyclic electron transport pathway of photosynthesis activity; GO:0003824 catalytic activity; GO:0005488 binding; GO:0043167 ion binding; GO:0046872 metal ion binding; GO:0043169 cation binding; GO:0046906 tet…	K02703
A0T0A3	68	N	Cytochrome b559 subunit alpha OS=Phaeodactylum tricornutum (strain CCAP 1055/1) OX=556484 GN=psbE PE=3 SV=1	psbE	1	0.00153044	QQIPLVN(1)DR	2	-0.73369	1	nucleus	GO:0008152 metabolic process; GO:0006091 generation of precursor metabolites and energy; GO:0055114 oxidation-reduction process; GO:0044710 single-organism metabolic process; GO:0044763 single-organism cellular process; GO:0022900 electron transport chain; GO:0044699 single-organism process; GO:0019684 photosynthesis, light reaction; GO:0009767 photosynthetic electron transport chain; GO:0009987 …	GO:0016020 membrane; GO:0009535 chloroplast thylakoid membrane; GO:0044434 chloroplast part; GO:0098796 membrane protein complex; GO:0005737 cytoplasm; GO:0009534 chloroplast thylakoid; GO:0042651 thylakoid membrane; GO:0031224 intrinsic component of membrane; GO:0032991 macromolecular complex; GO:0044424 intracellular part; GO:0005623 cell; GO:0044422 organelle part; GO:0009539 photosystem II re…	GO:0097159 organic cyclic compound binding; GO:1901363 heterocyclic compound binding; GO:0020037 heme binding; GO:0005488 binding; GO:0043167 ion binding; GO:0043169 cation binding; GO:0046872 metal ion binding; GO:0046906 tetrapyrrole binding;	K02707			IPR013081; IPR013082;	Photosystem II cytochrome b559, N-terminal; Photosystem II cytochrome b559, alpha subunit, lumenal region;
A0T0B2	407	N	Photosystem II CP47 reaction center protein OS=Phaeodactylum tricornutum (strain CCAP 1055/1) OX=556484 GN=psbB PE=3 SV=1	psbB	1	0.031411	LN(1)GQTFK	2	0.30484	1	plasma membrane	GO:0055114 oxidation-reduction process; GO:0044267 cellular protein metabolic process; GO:0044763 single-organism cellular process; GO:0044699 single-organism process; GO:0019684 photosynthesis, light reaction; GO:0044238 primary metabolic process; GO:0044237 cellular metabolic process; GO:0071704 organic substance metabolic process; GO:0009772 photosynthetic electron transport in photosystem II;…	GO:0016020 membrane; GO:0009535 chloroplast thylakoid membrane; GO:0044434 chloroplast part; GO:0098796 membrane protein complex; GO:0005737 cytoplasm; GO:0009534 chloroplast thylakoid; GO:0042651 thylakoid membrane; GO:0031224 intrinsic component of membrane; GO:0032991 macromolecular complex; GO:0044424 intracellular part; GO:0005623 cell; GO:0044422 organelle part; GO:0044425 membrane part; GO…	GO:0097159 organic cyclic compound binding; GO:1901363 heterocyclic compound binding; GO:0009055 electron carrier activity; GO:0045156 electron transporter, transferring electrons within the cyclic electron transport pathway of photosynthesis activity; GO:0016168 chlorophyll binding; GO:0046906 tetrapyrrole binding; GO:0005488 binding;	K02704
A0T0F2	74	N	ATP-dependent zinc metalloprotease FtsH OS=Phaeodactylum tricornutum (strain CCAP 1055/1) OX=556484 GN=ftsH PE=3 SV=1	ftsH	1	0.000626605	N(1)AIVQASSPELGNRPQSIR	3	0.56545	1	plasma membrane	GO:1901575 organic substance catabolic process; GO:0008152 metabolic process; GO:0030163 protein catabolic process; GO:0009057 macromolecule catabolic process; GO:0044763 single-organism cellular process; GO:0044699 single-organism process; GO:0006508 proteolysis; GO:0051301 cell division; GO:0043170 macromolecule metabolic process; GO:0019538 protein metabolic process; GO:0044238 primary metabol…	GO:0043229 intracellular organelle; GO:0016020 membrane; GO:0009535 chloroplast thylakoid membrane; GO:0044434 chloroplast part; GO:0005737 cytoplasm; GO:0044446 intracellular organelle part; GO:0009534 chloroplast thylakoid; GO:0042651 thylakoid membrane; GO:0031224 intrinsic component of membrane; GO:0044435 plastid part; GO:0044424 intracellular part; GO:0005623 cell; GO:0016021 integral compo…	GO:0008233 peptidase activity; GO:1901265 nucleoside phosphate binding; GO:0016817 hydrolase activity, acting on acid anhydrides; GO:0016787 hydrolase activity; GO:0016887 ATPase activity; GO:0097159 organic cyclic compound binding; GO:1901363 heterocyclic compound binding; GO:0016462 pyrophosphatase activity; GO:0003824 catalytic activity; GO:0032553 ribonucleotide binding; GO:0005488 binding; G…				IPR003593; IPR003959; IPR000642; IPR027417;	AAA+ ATPase domain; ATPase, AAA-type, core; Peptidase M41; P-loop containing nucleoside triphosphate hydrolase;	O	KOG0731	AAA+-type ATPase containing the peptidase M41 domain
B5Y3A3	363	N	Predicted protein OS=Phaeodactylum tricornutum (strain CCAP 1055/1) OX=556484 GN=PHATR_36649 PE=4 SV=1	PHATR_36649	1	0.000642384	NLVEAIEYKN(1)FTEK	3	-1.0244	1	endoplasmic reticulum
B5Y3C2	52	N	Predicted protein OS=Phaeodactylum tricornutum (strain CCAP 1055/1) OX=556484 GN=PHATR_20948 PE=3 SV=1	PHATR_20948	1	0.000390857	QSGQADGYSYSAAN(1)KK	2	1.1457	2	mitochondria	GO:0044699 single-organism process; GO:0008152 metabolic process; GO:0055114 oxidation-reduction process; GO:0044710 single-organism metabolic process;	GO:0043226 organelle; GO:0043231 intracellular membrane-bounded organelle; GO:0043229 intracellular organelle; GO:0016020 membrane; GO:0044464 cell part; GO:0005622 intracellular; GO:0044425 membrane part; GO:0005737 cytoplasm; GO:0044424 intracellular part; GO:0005623 cell; GO:0043227 membrane-bounded organelle; GO:0005739 mitochondrion; GO:0070469 respiratory chain; GO:0044444 cytoplasmic part;	GO:0097159 organic cyclic compound binding; GO:1901363 heterocyclic compound binding; GO:0009055 electron carrier activity; GO:0020037 heme binding; GO:0005488 binding; GO:0043167 ion binding; GO:0043169 cation binding; GO:0046872 metal ion binding; GO:0046906 tetrapyrrole binding;	K08738			IPR009056;	Cytochrome c-like domain;	C	KOG3453	Cytochrome c
B5Y3E7	1027	N	Predicted protein OS=Phaeodactylum tricornutum (strain CCAP 1055/1) OX=556484 GN=PHATR_46672 PE=4 SV=1	PHATR_46672	1	5.334e-09	SN(1)SSFIPHTFDDLR	2	1.2576	3	plasma membrane	GO:0006810 transport; GO:0055085 transmembrane transport; GO:0051179 localization; GO:0051234 establishment of localization;	GO:0031224 intrinsic component of membrane; GO:0016020 membrane; GO:0016021 integral component of membrane; GO:0044425 membrane part;	GO:0022804 active transmembrane transporter activity; GO:0015291 secondary active transmembrane transporter activity; GO:0015293 symporter activity; GO:0005215 transporter activity; GO:0022857 transmembrane transporter activity;						E	KOG3787	Glutamate/aspartate and neutral amino acid transporters
B5Y3H4	68	N	Predicted protein OS=Phaeodactylum tricornutum (strain CCAP 1055/1) OX=556484 GN=PHATR_36719 PE=4 SV=1	PHATR_36719	1	1.54719e-05	SSPVTN(1)TTIIR	2	0.62812	2	chloroplast							IPR029058; IPR005645;	Alpha/Beta hydrolase fold; Serine hydrolase FSH;	E	KOG2551	Phospholipase/carboxyhydrolase
B5Y3I5	288	N	Predicted protein OS=Phaeodactylum tricornutum (strain CCAP 1055/1) OX=556484 GN=PHATR_46702 PE=4 SV=1	PHATR_46702	1	0.00360656	LGVN(1)ATFVDTIGSTLTGAR	2	-1.9874	1	cytoplasm							IPR029063;	S-adenosyl-L-methionine-dependent methyltransferase;
B5Y3J4	265	N	Predicted protein OS=Phaeodactylum tricornutum (strain CCAP 1055/1) OX=556484 GN=PHATR_46710 PE=4 SV=1	PHATR_46710	1	0.000589636	NSGQQGSTAN(1)LAQEWSQMN(1)K	2	2.8484	1	nucleus
B5Y3J4	256	N	Predicted protein OS=Phaeodactylum tricornutum (strain CCAP 1055/1) OX=556484 GN=PHATR_46710 PE=4 SV=1	PHATR_46710	1	0.000589636	NSGQQGSTAN(1)LAQEWSQMN(1)K	2	2.8484	1	nucleus
B5Y3J4	247	N	Predicted protein OS=Phaeodactylum tricornutum (strain CCAP 1055/1) OX=556484 GN=PHATR_46710 PE=4 SV=1	PHATR_46710	1	2.93423e-31	N(1)SGQQGSTANLAQEWSQMNK	2	-0.79416	2	nucleus
B5Y3K7	27	N	Alpha-mannosidase (Fragment) OS=Phaeodactylum tricornutum (strain CCAP 1055/1) OX=556484 GN=PHATR_52108 PE=3 SV=1	PHATR_52108	1	2.84788e-28	KTVEQYYYGLN(1)N(1)SIDTR	3	-0.71928	8	cytoplasm	GO:0044723 single-organism carbohydrate metabolic process; GO:0008152 metabolic process; GO:0044710 single-organism metabolic process; GO:0044281 small molecule metabolic process; GO:0005996 monosaccharide metabolic process; GO:0006013 mannose metabolic process; GO:0044699 single-organism process; GO:0044238 primary metabolic process; GO:0005975 carbohydrate metabolic process; GO:0019318 hexose m…		GO:0015923 mannosidase activity; GO:0046914 transition metal ion binding; GO:0003824 catalytic activity; GO:0005488 binding; GO:0043167 ion binding; GO:0004559 alpha-mannosidase activity; GO:0016798 hydrolase activity, acting on glycosyl bonds; GO:0030246 carbohydrate binding; GO:0046872 metal ion binding; GO:0004553 hydrolase activity, hydrolyzing O-glycosyl compounds; GO:0043169 cation binding;…	K01191	MAN2C1; alpha-mannosidase [EC:3.2.1.24]	pti00511 Other glycan degradation - Phaeodactylum tricornutum;	IPR011013; IPR027291; IPR011330; IPR013780; IPR028995; IPR000602; IPR011682; IPR015341;	Galactose mutarotase-like domain; Glycoside hydrolase 38/57, N-terminal domain; Glycoside hydrolase/deacetylase, beta/alpha-barrel; Glycosyl hydrolase, all-beta; Glycoside hydrolase families 57/38, central domain; Glycoside hydrolase family 38, N-terminal domain; Glycosyl hydrolase family 38, C-terminal; Glycoside hydrolase family 38, central domain;
B5Y3K7	28	N	Alpha-mannosidase (Fragment) OS=Phaeodactylum tricornutum (strain CCAP 1055/1) OX=556484 GN=PHATR_52108 PE=3 SV=1	PHATR_52108	1	0.0113293	KTVEQYYYGLN(1)N(1)SIDTR	3	-0.71928	1	cytoplasm	GO:0044723 single-organism carbohydrate metabolic process; GO:0008152 metabolic process; GO:0044710 single-organism metabolic process; GO:0044281 small molecule metabolic process; GO:0005996 monosaccharide metabolic process; GO:0006013 mannose metabolic process; GO:0044699 single-organism process; GO:0044238 primary metabolic process; GO:0005975 carbohydrate metabolic process; GO:0019318 hexose m…		GO:0015923 mannosidase activity; GO:0046914 transition metal ion binding; GO:0003824 catalytic activity; GO:0005488 binding; GO:0043167 ion binding; GO:0004559 alpha-mannosidase activity; GO:0016798 hydrolase activity, acting on glycosyl bonds; GO:0030246 carbohydrate binding; GO:0046872 metal ion binding; GO:0004553 hydrolase activity, hydrolyzing O-glycosyl compounds; GO:0043169 cation binding;…	K01191	MAN2C1; alpha-mannosidase [EC:3.2.1.24]	pti00511 Other glycan degradation - Phaeodactylum tricornutum;	IPR011013; IPR027291; IPR011330; IPR013780; IPR028995; IPR000602; IPR011682; IPR015341;	Galactose mutarotase-like domain; Glycoside hydrolase 38/57, N-terminal domain; Glycoside hydrolase/deacetylase, beta/alpha-barrel; Glycosyl hydrolase, all-beta; Glycoside hydrolase families 57/38, central domain; Glycoside hydrolase family 38, N-terminal domain; Glycosyl hydrolase family 38, C-terminal; Glycoside hydrolase family 38, central domain;
B5Y3K7	178	N	Alpha-mannosidase (Fragment) OS=Phaeodactylum tricornutum (strain CCAP 1055/1) OX=556484 GN=PHATR_52108 PE=3 SV=1	PHATR_52108	1	0.000854633	QCEGLWN(1)ASR	2	0.79739	3	cytoplasm	GO:0044723 single-organism carbohydrate metabolic process; GO:0008152 metabolic process; GO:0044710 single-organism metabolic process; GO:0044281 small molecule metabolic process; GO:0005996 monosaccharide metabolic process; GO:0006013 mannose metabolic process; GO:0044699 single-organism process; GO:0044238 primary metabolic process; GO:0005975 carbohydrate metabolic process; GO:0019318 hexose m…		GO:0015923 mannosidase activity; GO:0046914 transition metal ion binding; GO:0003824 catalytic activity; GO:0005488 binding; GO:0043167 ion binding; GO:0004559 alpha-mannosidase activity; GO:0016798 hydrolase activity, acting on glycosyl bonds; GO:0030246 carbohydrate binding; GO:0046872 metal ion binding; GO:0004553 hydrolase activity, hydrolyzing O-glycosyl compounds; GO:0043169 cation binding;…	K01191	MAN2C1; alpha-mannosidase [EC:3.2.1.24]	pti00511 Other glycan degradation - Phaeodactylum tricornutum;	IPR011013; IPR027291; IPR011330; IPR013780; IPR028995; IPR000602; IPR011682; IPR015341;	Galactose mutarotase-like domain; Glycoside hydrolase 38/57, N-terminal domain; Glycoside hydrolase/deacetylase, beta/alpha-barrel; Glycosyl hydrolase, all-beta; Glycoside hydrolase families 57/38, central domain; Glycoside hydrolase family 38, N-terminal domain; Glycosyl hydrolase family 38, C-terminal; Glycoside hydrolase family 38, central domain;
B5Y3K7	494	N	Alpha-mannosidase (Fragment) OS=Phaeodactylum tricornutum (strain CCAP 1055/1) OX=556484 GN=PHATR_52108 PE=3 SV=1	PHATR_52108	1	2.27653e-10	LPVSTN(1)QTYLVER	2	-0.060688	1	cytoplasm	GO:0044723 single-organism carbohydrate metabolic process; GO:0008152 metabolic process; GO:0044710 single-organism metabolic process; GO:0044281 small molecule metabolic process; GO:0005996 monosaccharide metabolic process; GO:0006013 mannose metabolic process; GO:0044699 single-organism process; GO:0044238 primary metabolic process; GO:0005975 carbohydrate metabolic process; GO:0019318 hexose m…		GO:0015923 mannosidase activity; GO:0046914 transition metal ion binding; GO:0003824 catalytic activity; GO:0005488 binding; GO:0043167 ion binding; GO:0004559 alpha-mannosidase activity; GO:0016798 hydrolase activity, acting on glycosyl bonds; GO:0030246 carbohydrate binding; GO:0046872 metal ion binding; GO:0004553 hydrolase activity, hydrolyzing O-glycosyl compounds; GO:0043169 cation binding;…	K01191	MAN2C1; alpha-mannosidase [EC:3.2.1.24]	pti00511 Other glycan degradation - Phaeodactylum tricornutum;	IPR011013; IPR027291; IPR011330; IPR013780; IPR028995; IPR000602; IPR011682; IPR015341;	Galactose mutarotase-like domain; Glycoside hydrolase 38/57, N-terminal domain; Glycoside hydrolase/deacetylase, beta/alpha-barrel; Glycosyl hydrolase, all-beta; Glycoside hydrolase families 57/38, central domain; Glycoside hydrolase family 38, N-terminal domain; Glycosyl hydrolase family 38, C-terminal; Glycoside hydrolase family 38, central domain;
B5Y3L2	289	N	Predicted protein OS=Phaeodactylum tricornutum (strain CCAP 1055/1) OX=556484 GN=PHATR_46727 PE=4 SV=1	PHATR_46727	1	3.23654e-20	MDELCGFFAQN(1)ASATHPEQYVFR	3	0.10679	4	chloroplast		GO:0031224 intrinsic component of membrane; GO:0016020 membrane; GO:0016021 integral component of membrane; GO:0044425 membrane part;	GO:0048037 cofactor binding; GO:0003824 catalytic activity; GO:0005488 binding; GO:0050662 coenzyme binding;				IPR001509; IPR016040;	NAD-dependent epimerase/dehydratase; NAD(P)-binding domain;
B5Y3P3	424	N	Succinate semialdehyde dehydrogenase OS=Phaeodactylum tricornutum (strain CCAP 1055/1) OX=556484 GN=SSD1 PE=3 SV=1	SSD1	1	1.08296e-20	KGPSYYDPTILTN(1)VSSDSR	3	-0.86407	1	chloroplast	GO:0044699 single-organism process; GO:0008152 metabolic process; GO:0055114 oxidation-reduction process; GO:0044710 single-organism metabolic process;		GO:0016620 oxidoreductase activity, acting on the aldehyde or oxo group of donors, NAD or NADP as acceptor; GO:0004777 succinate-semialdehyde dehydrogenase (NAD+) activity; GO:0003824 catalytic activity; GO:0016491 oxidoreductase activity; GO:0016903 oxidoreductase activity, acting on the aldehyde or oxo group of donors;				IPR016161; IPR015590; IPR016162; IPR016163;	Aldehyde/histidinol dehydrogenase; Aldehyde dehydrogenase domain; Aldehyde dehydrogenase N-terminal domain; Aldehyde dehydrogenase, C-terminal;	C	KOG2451	Aldehyde dehydrogenase
B5Y3Q5	109	N	Predicted protein (Fragment) OS=Phaeodactylum tricornutum (strain CCAP 1055/1) OX=556484 GN=PHATR_46768 PE=4 SV=1	PHATR_46768	1	3.07269e-06	QLLLPEN(1)ESIMALR	2	1.0965	2	vacuolar membrane		GO:0016020 membrane;	GO:0008375 acetylglucosaminyltransferase activity; GO:0008194 UDP-glycosyltransferase activity; GO:0016757 transferase activity, transferring glycosyl groups; GO:0016758 transferase activity, transferring hexosyl groups; GO:0003824 catalytic activity; GO:0016740 transferase activity;
B5Y3Q5	243	N	Predicted protein (Fragment) OS=Phaeodactylum tricornutum (strain CCAP 1055/1) OX=556484 GN=PHATR_46768 PE=4 SV=1	PHATR_46768	1	2.59085e-14	N(1)QTMVTHFGSQWVILQR	3	0.75475	2	vacuolar membrane		GO:0016020 membrane;	GO:0008375 acetylglucosaminyltransferase activity; GO:0008194 UDP-glycosyltransferase activity; GO:0016757 transferase activity, transferring glycosyl groups; GO:0016758 transferase activity, transferring hexosyl groups; GO:0003824 catalytic activity; GO:0016740 transferase activity;
B5Y3Q5	340	N	Predicted protein (Fragment) OS=Phaeodactylum tricornutum (strain CCAP 1055/1) OX=556484 GN=PHATR_46768 PE=4 SV=1	PHATR_46768	1	6.28396e-13	N(1)QTLSDITDVRYER	3	0.41443	1	vacuolar membrane		GO:0016020 membrane;	GO:0008375 acetylglucosaminyltransferase activity; GO:0008194 UDP-glycosyltransferase activity; GO:0016757 transferase activity, transferring glycosyl groups; GO:0016758 transferase activity, transferring hexosyl groups; GO:0003824 catalytic activity; GO:0016740 transferase activity;
B5Y3Q7	307	N	Predicted protein OS=Phaeodactylum tricornutum (strain CCAP 1055/1) OX=556484 GN=PHATR_46770 PE=4 SV=1	PHATR_46770	1	2.45787e-06	N(1)ASVDCLHAGAAMHCWPDLPAAAAEIYR	4	1.2965	1	chloroplast	GO:0008152 metabolic process; GO:0032259 methylation;		GO:0016741 transferase activity, transferring one-carbon groups; GO:0008168 methyltransferase activity; GO:0003824 catalytic activity; GO:0016740 transferase activity;				IPR029063; IPR013216;	S-adenosyl-L-methionine-dependent methyltransferase; Methyltransferase type 11;
B5Y3Q8	224	N	Predicted protein OS=Phaeodactylum tricornutum (strain CCAP 1055/1) OX=556484 GN=PHATR_36808 PE=4 SV=1	PHATR_36808	1	9.29379e-13	N(1)VTTHLPWSGSQCVAAFPSTSGAAGVER	3	0.828	2	nucleus
B5Y3S0	84	N	UDP-glucose 4-epimerase OS=Phaeodactylum tricornutum (strain CCAP 1055/1) OX=556484 GN=GALE1 PE=3 SV=1	GALE1	1	0.00237621	AVLDEFPN(1)ISSCIHFAGLK	3	-0.68759	1	chloroplast	GO:0044723 single-organism carbohydrate metabolic process; GO:0008152 metabolic process; GO:0044710 single-organism metabolic process; GO:0044281 small molecule metabolic process; GO:0005996 monosaccharide metabolic process; GO:0044699 single-organism process; GO:0044238 primary metabolic process; GO:0005975 carbohydrate metabolic process; GO:0006012 galactose metabolic process; GO:0019318 hexose…		GO:0016853 isomerase activity; GO:0016857 racemase and epimerase activity, acting on carbohydrates and derivatives; GO:0016854 racemase and epimerase activity; GO:0003824 catalytic activity; GO:0003978 UDP-glucose 4-epimerase activity;	K01784	galE; UDP-glucose 4-epimerase [EC:5.1.3.2]	pti00520 Amino sugar and nucleotide sugar metabolism - Phaeodactylum tricornutum; pti00052 Galactose metabolism - Phaeodactylum tricornutum; pti01100 Metabolic pathways - Phaeodactylum tricornutum;	IPR016040;	NAD(P)-binding domain;	M	KOG1371	UDP-glucose 4-epimerase/UDP-sulfoquinovose synthase
B5Y3W7	256	N	Tubulin beta chain OS=Phaeodactylum tricornutum (strain CCAP 1055/1) OX=556484 GN=PHATR_21122 PE=3 SV=1	PHATR_21122	1	0.0423343	LAVN(1)MVPFPR	2	1.9744	1	nucleus	GO:0016043 cellular component organization; GO:0007010 cytoskeleton organization; GO:0007017 microtubule-based process; GO:0009987 cellular process; GO:0006996 organelle organization; GO:0071840 cellular component organization or biogenesis;	GO:0043229 intracellular organelle; GO:0099513 polymeric cytoskeletal fiber; GO:0005874 microtubule; GO:0043232 intracellular non-membrane-bounded organelle; GO:0044430 cytoskeletal part; GO:0044446 intracellular organelle part; GO:0099512 supramolecular fiber; GO:0044424 intracellular part; GO:0005623 cell; GO:0099080 supramolecular complex; GO:0044422 organelle part; GO:0099081 supramolecular p…	GO:1901265 nucleoside phosphate binding; GO:0001882 nucleoside binding; GO:0043167 ion binding; GO:0016817 hydrolase activity, acting on acid anhydrides; GO:0016787 hydrolase activity; GO:0000166 nucleotide binding; GO:0017111 nucleoside-triphosphatase activity; GO:1901363 heterocyclic compound binding; GO:0097159 organic cyclic compound binding; GO:0032549 ribonucleoside binding; GO:0097367 carb…	K07375	TUBB; tubulin beta	pti04145 Phagosome - Phaeodactylum tricornutum;	IPR003008; IPR023123; IPR018316; IPR008280;	Tubulin/FtsZ, GTPase domain; Tubulin, C-terminal; Tubulin/FtsZ, 2-layer sandwich domain; Tubulin/FtsZ, C-terminal;	Z	KOG1375	Beta tubulin
B5Y3W7	14	N	Tubulin beta chain OS=Phaeodactylum tricornutum (strain CCAP 1055/1) OX=556484 GN=PHATR_21122 PE=3 SV=1	PHATR_21122	1	3.41186e-08	MREVVHIQAGQCGN(1)QIGAK	4	-0.36698	2	nucleus	GO:0016043 cellular component organization; GO:0007010 cytoskeleton organization; GO:0007017 microtubule-based process; GO:0009987 cellular process; GO:0006996 organelle organization; GO:0071840 cellular component organization or biogenesis;	GO:0043229 intracellular organelle; GO:0099513 polymeric cytoskeletal fiber; GO:0005874 microtubule; GO:0043232 intracellular non-membrane-bounded organelle; GO:0044430 cytoskeletal part; GO:0044446 intracellular organelle part; GO:0099512 supramolecular fiber; GO:0044424 intracellular part; GO:0005623 cell; GO:0099080 supramolecular complex; GO:0044422 organelle part; GO:0099081 supramolecular p…	GO:1901265 nucleoside phosphate binding; GO:0001882 nucleoside binding; GO:0043167 ion binding; GO:0016817 hydrolase activity, acting on acid anhydrides; GO:0016787 hydrolase activity; GO:0000166 nucleotide binding; GO:0017111 nucleoside-triphosphatase activity; GO:1901363 heterocyclic compound binding; GO:0097159 organic cyclic compound binding; GO:0032549 ribonucleoside binding; GO:0097367 carb…	K07375	TUBB; tubulin beta	pti04145 Phagosome - Phaeodactylum tricornutum;	IPR003008; IPR023123; IPR018316; IPR008280;	Tubulin/FtsZ, GTPase domain; Tubulin, C-terminal; Tubulin/FtsZ, 2-layer sandwich domain; Tubulin/FtsZ, C-terminal;	Z	KOG1375	Beta tubulin
B5Y3X3	527	N	Predicted protein (Fragment) OS=Phaeodactylum tricornutum (strain CCAP 1055/1) OX=556484 GN=PHATR_46834 PE=4 SV=1	PHATR_46834	1	0.00633131	N(1)YTTFNAR	2	0.36628	3	chloroplast		GO:0031224 intrinsic component of membrane; GO:0016020 membrane; GO:0016021 integral component of membrane; GO:0044425 membrane part;
B5Y429	147	N	Predicted protein OS=Phaeodactylum tricornutum (strain CCAP 1055/1) OX=556484 GN=PHATR_46881 PE=4 SV=1	PHATR_46881	1	4.82108e-06	VVVPN(1)STVLPN(1)EVIQLAANR	3	-0.65314	2	vacuolar membrane							IPR013686;	Polypeptide-transport-associated, ShlB-type;
B5Y429	141	N	Predicted protein OS=Phaeodactylum tricornutum (strain CCAP 1055/1) OX=556484 GN=PHATR_46881 PE=4 SV=1	PHATR_46881	1	1.40778e-13	VVVPN(1)STVLPN(1)EVIQLAANR	3	-0.65314	13	vacuolar membrane							IPR013686;	Polypeptide-transport-associated, ShlB-type;
B5Y429	260	N	Predicted protein OS=Phaeodactylum tricornutum (strain CCAP 1055/1) OX=556484 GN=PHATR_46881 PE=4 SV=1	PHATR_46881	1	1.39283e-13	ADLN(1)TTFVPTAGHTRPNR	2	0.41018	7	vacuolar membrane							IPR013686;	Polypeptide-transport-associated, ShlB-type;
B5Y457	336	N	Predicted protein OS=Phaeodactylum tricornutum (strain CCAP 1055/1) OX=556484 GN=PHATR_46905 PE=4 SV=1	PHATR_46905	1	1.8015e-05	HSLPTHYLFYEN(1)YTK	3	1.0529	1	nucleus		GO:0031224 intrinsic component of membrane; GO:0016020 membrane; GO:0016021 integral component of membrane; GO:0044425 membrane part;	GO:0008146 sulfotransferase activity; GO:0016782 transferase activity, transferring sulfur-containing groups; GO:0003824 catalytic activity; GO:0016740 transferase activity;				IPR000863; IPR027417;	Sulfotransferase domain; P-loop containing nucleoside triphosphate hydrolase;
B5Y460	49	N	Predicted protein OS=Phaeodactylum tricornutum (strain CCAP 1055/1) OX=556484 GN=PHATR_21183 PE=3 SV=1	PHATR_21183	1	2.03101e-22	IPIISN(1)SGVGSEAQSLMGN(1)GGSGN(1)DEEK	3	3.7419	2	plasma membrane	GO:0006810 transport; GO:0055085 transmembrane transport; GO:1902578 single-organism localization; GO:0006812 cation transport; GO:0006811 ion transport; GO:0044699 single-organism process; GO:0051179 localization; GO:0015672 monovalent inorganic cation transport; GO:0006818 hydrogen transport; GO:0015992 proton transport; GO:0044765 single-organism transport; GO:0051234 establishment of localiza…	GO:0031224 intrinsic component of membrane; GO:0016020 membrane; GO:0016021 integral component of membrane; GO:0044425 membrane part;	GO:0022804 active transmembrane transporter activity; GO:0015405 P-P-bond-hydrolysis-driven transmembrane transporter activity; GO:0004427 inorganic diphosphatase activity; GO:0016462 pyrophosphatase activity; GO:0003824 catalytic activity; GO:0015399 primary active transmembrane transporter activity; GO:0016817 hydrolase activity, acting on acid anhydrides; GO:0016787 hydrolase activity; GO:0016…	K23025
B5Y460	36	N	Predicted protein OS=Phaeodactylum tricornutum (strain CCAP 1055/1) OX=556484 GN=PHATR_21183 PE=3 SV=1	PHATR_21183	1	2.94432e-15	IPIISN(1)SGVGSEAQSLMGN(1)GGSGN(1)DEEK	3	3.7419	3	plasma membrane	GO:0006810 transport; GO:0055085 transmembrane transport; GO:1902578 single-organism localization; GO:0006812 cation transport; GO:0006811 ion transport; GO:0044699 single-organism process; GO:0051179 localization; GO:0015672 monovalent inorganic cation transport; GO:0006818 hydrogen transport; GO:0015992 proton transport; GO:0044765 single-organism transport; GO:0051234 establishment of localiza…	GO:0031224 intrinsic component of membrane; GO:0016020 membrane; GO:0016021 integral component of membrane; GO:0044425 membrane part;	GO:0022804 active transmembrane transporter activity; GO:0015405 P-P-bond-hydrolysis-driven transmembrane transporter activity; GO:0004427 inorganic diphosphatase activity; GO:0016462 pyrophosphatase activity; GO:0003824 catalytic activity; GO:0015399 primary active transmembrane transporter activity; GO:0016817 hydrolase activity, acting on acid anhydrides; GO:0016787 hydrolase activity; GO:0016…	K23025
B5Y460	54	N	Predicted protein OS=Phaeodactylum tricornutum (strain CCAP 1055/1) OX=556484 GN=PHATR_21183 PE=3 SV=1	PHATR_21183	1	0.00114658	IPIISN(1)SGVGSEAQSLMGN(1)GGSGN(1)DEEK	3	3.7419	1	plasma membrane	GO:0006810 transport; GO:0055085 transmembrane transport; GO:1902578 single-organism localization; GO:0006812 cation transport; GO:0006811 ion transport; GO:0044699 single-organism process; GO:0051179 localization; GO:0015672 monovalent inorganic cation transport; GO:0006818 hydrogen transport; GO:0015992 proton transport; GO:0044765 single-organism transport; GO:0051234 establishment of localiza…	GO:0031224 intrinsic component of membrane; GO:0016020 membrane; GO:0016021 integral component of membrane; GO:0044425 membrane part;	GO:0022804 active transmembrane transporter activity; GO:0015405 P-P-bond-hydrolysis-driven transmembrane transporter activity; GO:0004427 inorganic diphosphatase activity; GO:0016462 pyrophosphatase activity; GO:0003824 catalytic activity; GO:0015399 primary active transmembrane transporter activity; GO:0016817 hydrolase activity, acting on acid anhydrides; GO:0016787 hydrolase activity; GO:0016…	K23025
B5Y475	304	N	Predicted protein OS=Phaeodactylum tricornutum (strain CCAP 1055/1) OX=556484 GN=PHATR_46922 PE=4 SV=1	PHATR_46922	1	4.00013e-06	EWLHN(1)VTHTPFWAPEK	3	-0.096968	2	chloroplast
B5Y482	112	N	Predicted protein OS=Phaeodactylum tricornutum (strain CCAP 1055/1) OX=556484 GN=PHATR_46926 PE=4 SV=1	PHATR_46926	1	5.31346e-05	KTVN(1)GSFLSVPETFDDQVYQAK	3	0.57715	1	extracellular							IPR018962;	Domain of unknown function DUF1995;
B5Y4A0	144	N	Folate gamma-glutamyl hydrolase (Fragment) OS=Phaeodactylum tricornutum (strain CCAP 1055/1) OX=556484 GN=PHATR_13333 PE=4 SV=1	PHATR_13333	1	3.42192e-09	N(1)VTMNNHQLGVSPDR	3	1.2656	2	cytoskeleton	GO:0009064 glutamine family amino acid metabolic process; GO:0044281 small molecule metabolic process; GO:0044763 single-organism cellular process; GO:0006541 glutamine metabolic process; GO:0006807 nitrogen compound metabolic process; GO:0044699 single-organism process; GO:0044238 primary metabolic process; GO:1901605 alpha-amino acid metabolic process; GO:0044237 cellular metabolic process; GO:…		GO:0070011 peptidase activity, acting on L-amino acid peptides; GO:0016787 hydrolase activity; GO:0008233 peptidase activity; GO:0008238 exopeptidase activity; GO:0003824 catalytic activity; GO:0008242 omega peptidase activity;	K01307	GGH; gamma-glutamyl hydrolase [EC:3.4.19.9]	pti00790 Folate biosynthesis - Phaeodactylum tricornutum;	IPR017926; IPR029062;	Glutamine amidotransferase; Class I glutamine amidotransferase-like;	H	KOG1559	Gamma-glutamyl hydrolase
B5Y4B0	356	N	Predicted protein OS=Phaeodactylum tricornutum (strain CCAP 1055/1) OX=556484 GN=PHATR_46949 PE=4 SV=1	PHATR_46949	1	9.4736e-09	N(1)TTLLNSDGGGWLESVGK	2	-2.0599	4	plasma membrane		GO:0031224 intrinsic component of membrane; GO:0016020 membrane; GO:0016021 integral component of membrane; GO:0044425 membrane part;
B5Y4F9	93	N	Predicted protein OS=Phaeodactylum tricornutum (strain CCAP 1055/1) OX=556484 GN=PHATR_43824 PE=4 SV=1	PHATR_43824	1	4.52191e-20	NFQN(1)LSVAPETLFR	2	0.21725	1	chloroplast
B5Y4I4	84	N	Predicted protein (Fragment) OS=Phaeodactylum tricornutum (strain CCAP 1055/1) OX=556484 GN=PHATR_33159 PE=4 SV=1	PHATR_33159	1	3.06144e-09	N(1)HQALTATNPNSSLQDRDKEER	4	0.091731	1	nucleus									O	KOG0726	26S proteasome regulatory complex, ATPase RPT2
B5Y4J4	87	N	Predicted protein OS=Phaeodactylum tricornutum (strain CCAP 1055/1) OX=556484 GN=PHATR_43853 PE=4 SV=1	PHATR_43853	1	1.75235e-06	SLRDPQTVLWVEN(1)FTQPALHSGR	4	0.066335	1	chloroplast
B5Y4K1	393	N	Predicted protein OS=Phaeodactylum tricornutum (strain CCAP 1055/1) OX=556484 GN=PHATR_43861 PE=4 SV=1	PHATR_43861	1	6.70352e-09	LQGFN(1)GSEIYTGR	2	0.80814	1	mitochondria							IPR029044;	Nucleotide-diphospho-sugar transferases;
B5Y4L9	68	N	Predicted protein (Fragment) OS=Phaeodactylum tricornutum (strain CCAP 1055/1) OX=556484 GN=PHATR_10213 PE=3 SV=1	PHATR_10213	1	5.65237e-05	IYN(1)TTCSAGLK	2	-0.8652	1	vacuolar membrane		GO:0031224 intrinsic component of membrane; GO:0016020 membrane; GO:0016021 integral component of membrane; GO:0044425 membrane part;					IPR016040;	NAD(P)-binding domain;	I	KOG1014	17 beta-hydroxysteroid dehydrogenase type 3, HSD17B3
B5Y4P2	544	N	Predicted protein OS=Phaeodactylum tricornutum (strain CCAP 1055/1) OX=556484 GN=PHATR_43891 PE=4 SV=1	PHATR_43891	1	2.32972e-06	GGGN(1)SSVNTATAAVASK	2	-0.78799	1	nucleus			GO:0005515 protein binding; GO:0005488 binding;				IPR010402;	CCT domain;
B5Y4T5	99	N	Predicted protein OS=Phaeodactylum tricornutum (strain CCAP 1055/1) OX=556484 GN=PHATR_43933 PE=4 SV=1	PHATR_43933	1	2.23103e-09	QQQHHFN(1)VSLSNSALSTEEANAR	4	-1.75	1	chloroplast							IPR001480; IPR001623;	Bulb-type lectin domain; DnaJ domain;
B5Y4U6	118	N	Predicted protein OS=Phaeodactylum tricornutum (strain CCAP 1055/1) OX=556484 GN=PHATR_43941 PE=4 SV=1	PHATR_43941	1	0.000154249	TSTVGTPN(1)STFDFSFDR	2	-2.4239	1	chloroplast
B5Y4U8	178	N	Predicted protein OS=Phaeodactylum tricornutum (strain CCAP 1055/1) OX=556484 GN=PHATR_33277 PE=4 SV=1	PHATR_33277	1	6.5209e-05	AFWGN(1)VTTAR	2	-0.90517	1	Golgi apparatus,plasma membrane
B5Y4X2	66	N	Predicted protein OS=Phaeodactylum tricornutum (strain CCAP 1055/1) OX=556484 GN=PHATR_43963 PE=4 SV=1	PHATR_43963	1	3.08073e-06	ALHSVN(1)MTSSAAK	3	0.94345	1	vacuolar membrane		GO:0031224 intrinsic component of membrane; GO:0016020 membrane; GO:0016021 integral component of membrane; GO:0044425 membrane part;
B5Y4Z8	278	N	Predicted protein OS=Phaeodactylum tricornutum (strain CCAP 1055/1) OX=556484 GN=PHATR_33329 PE=4 SV=1	PHATR_33329	1	2.83997e-26	DPTMN(1)MTMTVLSCVPR	3	-3.8553	12	chloroplast	GO:0044699 single-organism process; GO:0008152 metabolic process; GO:0055114 oxidation-reduction process; GO:0044710 single-organism metabolic process;		GO:0019842 vitamin binding; GO:0005506 iron ion binding; GO:0031418 L-ascorbic acid binding; GO:0043167 ion binding; GO:0043177 organic acid binding; GO:0016705 oxidoreductase activity, acting on paired donors, with incorporation or reduction of molecular oxygen; GO:0048029 monosaccharide binding; GO:0016491 oxidoreductase activity; GO:0031406 carboxylic acid binding; GO:0046914 transition metal …				IPR006620; IPR005123; IPR024053;	Prolyl 4-hydroxylase, alpha subunit; Oxoglutarate/iron-dependent dioxygenase; von Hippel-Lindau disease tumour suppressor, beta domain;
B5Y509	234	N	"PDS-like 1, phytoene desaturase-like protein, phytoene dehydrogenase-like protein OS=Phaeodactylum tricornutum (strain CCAP 1055/1) OX=556484 GN=PDS-like1 PE=4 SV=1"	PDS-like1	1	0.00164029	N(1)GTVSDSLVAPLATK	2	-1.0437	2	chloroplast	GO:0044699 single-organism process; GO:0008152 metabolic process; GO:0055114 oxidation-reduction process; GO:0044710 single-organism metabolic process;		GO:0003824 catalytic activity; GO:0016491 oxidoreductase activity;				IPR002937; IPR023753;	Amine oxidase; FAD/NAD(P)-binding domain;
B5Y520	283	N	Predicted protein OS=Phaeodactylum tricornutum (strain CCAP 1055/1) OX=556484 GN=PHATR_33351 PE=4 SV=1	PHATR_33351	1	0.000139154	YLSLAN(1)ITVR	2	-1.3444	2	chloroplast			GO:0016787 hydrolase activity; GO:0003824 catalytic activity;				IPR029052; IPR004843;	Metallo-dependent phosphatase-like; Calcineurin-like phosphoesterase domain, ApaH type;
B5Y520	428	N	Predicted protein OS=Phaeodactylum tricornutum (strain CCAP 1055/1) OX=556484 GN=PHATR_33351 PE=4 SV=1	PHATR_33351	1	5.0751e-21	RFFPDPEHSSLDEAFVN(1)MTHEFFER	5	-0.438	2	chloroplast			GO:0016787 hydrolase activity; GO:0003824 catalytic activity;				IPR029052; IPR004843;	Metallo-dependent phosphatase-like; Calcineurin-like phosphoesterase domain, ApaH type;
B5Y527	664	N	Predicted protein OS=Phaeodactylum tricornutum (strain CCAP 1055/1) OX=556484 GN=PHATR_44011 PE=4 SV=1	PHATR_44011	1	8.77198e-30	ENNLSGPLQATTSGTN(1)VSASATHGLGTLR	3	-0.86035	2	nucleus		GO:0031224 intrinsic component of membrane; GO:0016020 membrane; GO:0016021 integral component of membrane; GO:0044425 membrane part;	GO:0005515 protein binding; GO:0005488 binding;				IPR032675;	Leucine-rich repeat domain, L domain-like;	R	KOG0619	FOG: Leucine rich repeat
B5Y558	234	N	UDP-N-acetylglucosamine--peptide N-acetylglucosaminyltransferase OS=Phaeodactylum tricornutum (strain CCAP 1055/1) OX=556484 GN=PHATR_44040 PE=4 SV=1	PHATR_44040	1	3.09192e-07	NMLTDWGFN(1)GTQFDR	2	0.32093	3	chloroplast			GO:0016757 transferase activity, transferring glycosyl groups; GO:0003824 catalytic activity; GO:0016740 transferase activity;	K09667	OGT; protein O-GlcNAc transferase [EC:2.4.1.255]	pti00514 Other types of O-glycan biosynthesis - Phaeodactylum tricornutum;	IPR029489;	O-GlcNAc transferase, C-terminal;	GOT	KOG4626	O-linked N-acetylglucosamine transferase OGT
B5Y560	169	N	Predicted protein OS=Phaeodactylum tricornutum (strain CCAP 1055/1) OX=556484 GN=PHATR_44042 PE=4 SV=1	PHATR_44042	1	0.000218337	TAAQEPTPPPTTN(1)SPKPK	3	0.62532	1	nucleus			GO:0097159 organic cyclic compound binding; GO:1901363 heterocyclic compound binding; GO:0005488 binding; GO:0003676 nucleic acid binding; GO:0043167 ion binding; GO:0043169 cation binding; GO:0046872 metal ion binding;	K14570	REX1; RNA exonuclease 1 [EC:3.1.-.-]	pti03008 Ribosome biogenesis in eukaryotes - Phaeodactylum tricornutum;	IPR000571; IPR012337; IPR013520;	Zinc finger, CCCH-type; Ribonuclease H-like domain; Exonuclease, RNase T/DNA polymerase III;	L	KOG2249	3'-5' exonuclease
B5Y578	103	N	"Cytochrome c6, cytochrome c553 OS=Phaeodactylum tricornutum (strain CCAP 1055/1) OX=556484 GN=PetJ PE=3 SV=1"	PetJ	1	0.00180012	N(1)AMPAFGGR	2	0.18425	1	nucleus			GO:0097159 organic cyclic compound binding; GO:1901363 heterocyclic compound binding; GO:0009055 electron carrier activity; GO:0020037 heme binding; GO:0005506 iron ion binding; GO:0046914 transition metal ion binding; GO:0005488 binding; GO:0043167 ion binding; GO:0043169 cation binding; GO:0046872 metal ion binding; GO:0046906 tetrapyrrole binding;	K08906	petJ; cytochrome c6	pti00195 Photosynthesis - Phaeodactylum tricornutum;	IPR009056;	Cytochrome c-like domain;
B5Y593	160	N	Predicted protein OS=Phaeodactylum tricornutum (strain CCAP 1055/1) OX=556484 GN=PHATR_33427 PE=4 SV=1	PHATR_33427	1	2.30323e-18	SN(1)VTAYVTLEPCSHYGK	2	-0.15719	2	chloroplast			GO:0097159 organic cyclic compound binding; GO:1901363 heterocyclic compound binding; GO:0003723 RNA binding; GO:0046914 transition metal ion binding; GO:0003824 catalytic activity; GO:0005488 binding; GO:0043167 ion binding; GO:0003676 nucleic acid binding; GO:0046872 metal ion binding; GO:0043169 cation binding; GO:0008270 zinc ion binding;				IPR016193; IPR002125; IPR001890;	Cytidine deaminase-like; Cytidine and deoxycytidylate deaminases, zinc-binding; RNA-binding, CRM domain;	F	KOG1018	Cytosine deaminase FCY1 and related enzymes
B5Y5B4	119	N	Predicted protein OS=Phaeodactylum tricornutum (strain CCAP 1055/1) OX=556484 GN=PHATR_44091 PE=4 SV=1	PHATR_44091	1	0.00155523	VDN(1)VILEGITFVN(1)ATR	2	1.7578	1	chloroplast							IPR011050; IPR012334;	Pectin lyase fold/virulence factor; Pectin lyase fold;
B5Y5B4	129	N	Predicted protein OS=Phaeodactylum tricornutum (strain CCAP 1055/1) OX=556484 GN=PHATR_44091 PE=4 SV=1	PHATR_44091	1	2.09179e-09	VDN(1)VILEGITFVN(1)ATR	2	1.7578	25	chloroplast							IPR011050; IPR012334;	Pectin lyase fold/virulence factor; Pectin lyase fold;
B5Y5B6	382	N	Predicted protein OS=Phaeodactylum tricornutum (strain CCAP 1055/1) OX=556484 GN=PHATR_33450 PE=4 SV=1	PHATR_33450	1	1.21721e-09	IDPFVDSN(1)LSYYPLTK	2	2.1835	1	chloroplast	GO:0008152 metabolic process; GO:0005975 carbohydrate metabolic process; GO:0044238 primary metabolic process; GO:0071704 organic substance metabolic process;		GO:0016773 phosphotransferase activity, alcohol group as acceptor; GO:0003824 catalytic activity; GO:0016740 transferase activity; GO:0016772 transferase activity, transferring phosphorus-containing groups;	K22935	XK1; D-ribulokinase [EC:2.7.1.47]	pti00040 Pentose and glucuronate interconversions - Phaeodactylum tricornutum; pti01100 Metabolic pathways - Phaeodactylum tricornutum;	IPR018484; IPR018485;	Carbohydrate kinase, FGGY, N-terminal; Carbohydrate kinase, FGGY, C-terminal;
B5Y5B6	338	N	Predicted protein OS=Phaeodactylum tricornutum (strain CCAP 1055/1) OX=556484 GN=PHATR_33450 PE=4 SV=1	PHATR_33450	1	4.69472e-07	FPSVLLN(1)DTMR	2	-2.5991	5	chloroplast	GO:0008152 metabolic process; GO:0005975 carbohydrate metabolic process; GO:0044238 primary metabolic process; GO:0071704 organic substance metabolic process;		GO:0016773 phosphotransferase activity, alcohol group as acceptor; GO:0003824 catalytic activity; GO:0016740 transferase activity; GO:0016772 transferase activity, transferring phosphorus-containing groups;	K22935	XK1; D-ribulokinase [EC:2.7.1.47]	pti00040 Pentose and glucuronate interconversions - Phaeodactylum tricornutum; pti01100 Metabolic pathways - Phaeodactylum tricornutum;	IPR018484; IPR018485;	Carbohydrate kinase, FGGY, N-terminal; Carbohydrate kinase, FGGY, C-terminal;
B5Y5C7	248	N	Predicted protein OS=Phaeodactylum tricornutum (strain CCAP 1055/1) OX=556484 GN=PHATR_33462 PE=4 SV=1	PHATR_33462	1	0.00245806	N(1)LTHVMNR	2	-0.4243	1	chloroplast		GO:0031224 intrinsic component of membrane; GO:0016020 membrane; GO:0016021 integral component of membrane; GO:0044425 membrane part;
B5Y5C8	224	N	Short-chain alcohol dehydrogenase with NAD or NADP as acceptor OS=Phaeodactylum tricornutum (strain CCAP 1055/1) OX=556484 GN=PHATR_33463 PE=4 SV=1	PHATR_33463	1	5.11773e-05	GIAVGIFHPGFN(1)K	3	-0.5478	3	cytoplasm	GO:0044699 single-organism process; GO:0008152 metabolic process; GO:0055114 oxidation-reduction process; GO:0044710 single-organism metabolic process;		GO:0003824 catalytic activity; GO:0016491 oxidoreductase activity;				IPR016040;	NAD(P)-binding domain;
B5Y5C9	690	N	Predicted protein OS=Phaeodactylum tricornutum (strain CCAP 1055/1) OX=556484 GN=PHATR_18693 PE=4 SV=1	PHATR_18693	1	2.72092e-28	THVTGVLEEPTN(1)ATDIK	2	-1.0731	5	plasma membrane	GO:0006810 transport; GO:0055085 transmembrane transport; GO:0051179 localization; GO:0051234 establishment of localization;	GO:0031224 intrinsic component of membrane; GO:0016020 membrane; GO:0016021 integral component of membrane; GO:0044425 membrane part;	GO:1901265 nucleoside phosphate binding; GO:0015399 primary active transmembrane transporter activity; GO:0016817 hydrolase activity, acting on acid anhydrides; GO:0016787 hydrolase activity; GO:0016887 ATPase activity; GO:0097159 organic cyclic compound binding; GO:1901363 heterocyclic compound binding; GO:0016462 pyrophosphatase activity; GO:0003824 catalytic activity; GO:0032553 ribonucleotide…				IPR003593; IPR003439; IPR027417; IPR011527;	AAA+ ATPase domain; ABC transporter-like; P-loop containing nucleoside triphosphate hydrolase; ABC transporter type 1, transmembrane domain;	Q	KOG0054	Multidrug resistance-associated protein/mitoxantrone resistance protein, ABC superfamily
B5Y5C9	399	N	Predicted protein OS=Phaeodactylum tricornutum (strain CCAP 1055/1) OX=556484 GN=PHATR_18693 PE=4 SV=1	PHATR_18693	1	3.88349e-07	SIDGN(1)TTSISPALSNVK	2	0.52513	3	plasma membrane	GO:0006810 transport; GO:0055085 transmembrane transport; GO:0051179 localization; GO:0051234 establishment of localization;	GO:0031224 intrinsic component of membrane; GO:0016020 membrane; GO:0016021 integral component of membrane; GO:0044425 membrane part;	GO:1901265 nucleoside phosphate binding; GO:0015399 primary active transmembrane transporter activity; GO:0016817 hydrolase activity, acting on acid anhydrides; GO:0016787 hydrolase activity; GO:0016887 ATPase activity; GO:0097159 organic cyclic compound binding; GO:1901363 heterocyclic compound binding; GO:0016462 pyrophosphatase activity; GO:0003824 catalytic activity; GO:0032553 ribonucleotide…				IPR003593; IPR003439; IPR027417; IPR011527;	AAA+ ATPase domain; ABC transporter-like; P-loop containing nucleoside triphosphate hydrolase; ABC transporter type 1, transmembrane domain;	Q	KOG0054	Multidrug resistance-associated protein/mitoxantrone resistance protein, ABC superfamily
B5Y5G8	184	N	Predicted protein OS=Phaeodactylum tricornutum (strain CCAP 1055/1) OX=556484 GN=PHATR_44137 PE=4 SV=1	PHATR_44137	1	8.13528e-06	AFQNLVGQTCYSSEKDRTEEDGLYGFCDMGTN(1)K	4	0.36149	1	nucleus	GO:0044699 single-organism process; GO:0008152 metabolic process; GO:0055114 oxidation-reduction process; GO:0044710 single-organism metabolic process;		GO:0019842 vitamin binding; GO:0005506 iron ion binding; GO:0031418 L-ascorbic acid binding; GO:0043167 ion binding; GO:0043177 organic acid binding; GO:0016705 oxidoreductase activity, acting on paired donors, with incorporation or reduction of molecular oxygen; GO:0048029 monosaccharide binding; GO:0016491 oxidoreductase activity; GO:0031406 carboxylic acid binding; GO:0046914 transition metal …				IPR006620; IPR005123;	Prolyl 4-hydroxylase, alpha subunit; Oxoglutarate/iron-dependent dioxygenase;	E	KOG1591	Prolyl 4-hydroxylase alpha subunit
B5Y5H3	184	N	Predicted protein OS=Phaeodactylum tricornutum (strain CCAP 1055/1) OX=556484 GN=PHATR_44141 PE=4 SV=1	PHATR_44141	1	5.21098e-06	N(1)DSQLMMHVDK	3	0.44668	8	vacuolar membrane
B5Y5J1	50	N	Predicted protein (Fragment) OS=Phaeodactylum tricornutum (strain CCAP 1055/1) OX=556484 GN=PHATR_18735 PE=4 SV=1	PHATR_18735	1	7.01636e-06	N(1)QGAASVAGQQPPVPK	2	-0.050043	1	cytoplasm				K12604	CNOT1; CCR4-NOT transcription complex subunit 1	pti03018 RNA degradation - Phaeodactylum tricornutum;	IPR032193; IPR032191;	CCR4-NOT transcription complex subunit 1, TTP binding domain; CCR4-NOT transcription complex subunit 1, CAF1-binding domain;	K	KOG1831	Negative regulator of transcription
B5Y5K3	328	N	Predicted protein OS=Phaeodactylum tricornutum (strain CCAP 1055/1) OX=556484 GN=PHATR_44170 PE=4 SV=1	PHATR_44170	1	0.013053	ALN(1)WTFPN(1)SR	2	1.1604	1	cytoplasm		GO:0031224 intrinsic component of membrane; GO:0016020 membrane; GO:0016021 integral component of membrane; GO:0044425 membrane part;
B5Y5K3	323	N	Predicted protein OS=Phaeodactylum tricornutum (strain CCAP 1055/1) OX=556484 GN=PHATR_44170 PE=4 SV=1	PHATR_44170	1	6.62784e-05	ALN(1)WTFPN(1)SR	2	1.1604	2	cytoplasm		GO:0031224 intrinsic component of membrane; GO:0016020 membrane; GO:0016021 integral component of membrane; GO:0044425 membrane part;
B5Y5K7	181	N	Predicted protein OS=Phaeodactylum tricornutum (strain CCAP 1055/1) OX=556484 GN=PHATR_44172 PE=3 SV=1	PHATR_44172	1	0.0127463	VFSTN(1)FSR	2	1.2817	1	chloroplast	GO:0008152 metabolic process; GO:0016311 dephosphorylation; GO:0044237 cellular metabolic process; GO:0006793 phosphorus metabolic process; GO:0009987 cellular process; GO:0006796 phosphate-containing compound metabolic process;		GO:0016787 hydrolase activity; GO:0003993 acid phosphatase activity; GO:0003824 catalytic activity; GO:0042578 phosphoric ester hydrolase activity; GO:0016791 phosphatase activity; GO:0016788 hydrolase activity, acting on ester bonds;						I	KOG3720	Lysosomal & prostatic acid phosphatases
B5Y5K8	246	N	Predicted protein OS=Phaeodactylum tricornutum (strain CCAP 1055/1) OX=556484 GN=PHATR_33543 PE=4 SV=1	PHATR_33543	1	0.0479971	LTCLN(1)N(1)IQGPVTIR	2	-3.7016	1	chloroplast			GO:0009055 electron carrier activity; GO:0005515 protein binding; GO:0051536 iron-sulfur cluster binding; GO:0005488 binding; GO:0051540 metal cluster binding;				IPR001041; IPR001478; IPR012675;	2Fe-2S ferredoxin-type iron-sulfur binding domain; PDZ domain; Beta-grasp domain;
B5Y5K8	247	N	Predicted protein OS=Phaeodactylum tricornutum (strain CCAP 1055/1) OX=556484 GN=PHATR_33543 PE=4 SV=1	PHATR_33543	1	0.0479971	LTCLN(1)N(1)IQGPVTIR	2	-3.7016	1	chloroplast			GO:0009055 electron carrier activity; GO:0005515 protein binding; GO:0051536 iron-sulfur cluster binding; GO:0005488 binding; GO:0051540 metal cluster binding;				IPR001041; IPR001478; IPR012675;	2Fe-2S ferredoxin-type iron-sulfur binding domain; PDZ domain; Beta-grasp domain;
B5Y5L7	470	N	Predicted protein OS=Phaeodactylum tricornutum (strain CCAP 1055/1) OX=556484 GN=PHATR_44182 PE=4 SV=1	PHATR_44182	1	5.11202e-20	EQTGFVYDPTTLVQLSN(1)FTYK	3	-0.70198	5	plasma membrane		GO:0031224 intrinsic component of membrane; GO:0016020 membrane; GO:0016021 integral component of membrane; GO:0044425 membrane part;	GO:0005515 protein binding; GO:0005488 binding;				IPR015943;	WD40/YVTN repeat-like-containing domain;
B5Y5M0	104	N	Predicted protein (Fragment) OS=Phaeodactylum tricornutum (strain CCAP 1055/1) OX=556484 GN=PHATR_18769 PE=4 SV=1	PHATR_18769	1	5.85101e-08	DLN(1)VTPPPGQEGCEAMVICTSAVPK	2	0.96382	4	chloroplast							IPR016040;	NAD(P)-binding domain;	G	KOG1203	Predicted dehydrogenase
B5Y5N6	262	N	"Succinate dehydrogenase [ubiquinone] flavoprotein subunit, mitochondrial OS=Phaeodactylum tricornutum (strain CCAP 1055/1) OX=556484 GN=SDH1 PE=3 SV=1"	SDH1	1	0.0250761	TYFSCTSAHTCTGDGN(1)AMAMR	3	-0.85928	1	mitochondria	GO:0072350 tricarboxylic acid metabolic process; GO:0055114 oxidation-reduction process; GO:0044281 small molecule metabolic process; GO:0044763 single-organism cellular process; GO:0006099 tricarboxylic acid cycle; GO:0044699 single-organism process; GO:0044238 primary metabolic process; GO:0044237 cellular metabolic process; GO:0045333 cellular respiration; GO:0071704 organic substance metaboli…	GO:0043229 intracellular organelle; GO:0016020 membrane; GO:0044429 mitochondrial part; GO:0031090 organelle membrane; GO:0031967 organelle envelope; GO:0044446 intracellular organelle part; GO:0005737 cytoplasm; GO:0044424 intracellular part; GO:0005623 cell; GO:0044422 organelle part; GO:0005739 mitochondrion; GO:0005740 mitochondrial envelope; GO:0043231 intracellular membrane-bounded organell…	GO:1901265 nucleoside phosphate binding; GO:0050660 flavin adenine dinucleotide binding; GO:0043167 ion binding; GO:0000104 succinate dehydrogenase activity; GO:0000166 nucleotide binding; GO:0048037 cofactor binding; GO:0016491 oxidoreductase activity; GO:0016627 oxidoreductase activity, acting on the CH-CH group of donors; GO:1901363 heterocyclic compound binding; GO:0097159 organic cyclic comp…	K00234	SDHA; succinate dehydrogenase (ubiquinone) flavoprotein subunit [EC:1.3.5.1]	pti01200 Carbon metabolism - Phaeodactylum tricornutum; pti01130 Biosynthesis of antibiotics - Phaeodactylum tricornutum; pti00020 Citrate cycle (TCA cycle) - Phaeodactylum tricornutum; pti00190 Oxidative phosphorylation - Phaeodactylum tricornutum; pti01110 Biosynthesis of secondary metabolites - Phaeodactylum tricornutum; pti01100 Metabolic pathways - Phaeodactylum tricornutum;	IPR027477; IPR015939; IPR003953; IPR023753;	Succinate dehydrogenase/fumarate reductase flavoprotein, catalytic domain; Fumarate reductase/succinate dehydrogenase flavoprotein-like, C-terminal; FAD-dependent oxidoreductase 2, FAD binding domain; FAD/NAD(P)-binding domain;	C	KOG2403	Succinate dehydrogenase, flavoprotein subunit
B5Y5Q0	367	N	Predicted protein OS=Phaeodactylum tricornutum (strain CCAP 1055/1) OX=556484 GN=PHATR_44208 PE=3 SV=1	PHATR_44208	1	2.95737e-09	DTSWAAVN(1)VTQPLK	2	-0.51341	2	extracellular			GO:0016787 hydrolase activity; GO:0003824 catalytic activity;				IPR029058; IPR002018;	Alpha/Beta hydrolase fold; Carboxylesterase, type B;	T	KOG4389	Acetylcholinesterase/Butyrylcholinesterase
B5Y5Q0	638	N	Predicted protein OS=Phaeodactylum tricornutum (strain CCAP 1055/1) OX=556484 GN=PHATR_44208 PE=3 SV=1	PHATR_44208	1	0.0135876	SN(1)YSTLGPHAQR	3	0.80615	1	extracellular			GO:0016787 hydrolase activity; GO:0003824 catalytic activity;				IPR029058; IPR002018;	Alpha/Beta hydrolase fold; Carboxylesterase, type B;	T	KOG4389	Acetylcholinesterase/Butyrylcholinesterase
B5Y5V8	418	N	Predicted protein OS=Phaeodactylum tricornutum (strain CCAP 1055/1) OX=556484 GN=PHATR_44250 PE=4 SV=1	PHATR_44250	1	9.07801e-10	FDCPLPLN(1)ATSIHR	3	1.1294	1	mitochondria		GO:0031224 intrinsic component of membrane; GO:0016020 membrane; GO:0016021 integral component of membrane; GO:0044425 membrane part;
B7FNU0	66	N	Carbonic anhydrase OS=Phaeodactylum tricornutum (strain CCAP 1055/1) OX=556484 GN=PHATRDRAFT_42406 PE=3 SV=1	PHATRDRAFT_42406	1	2.80014e-06	SYDLDITEIFDGN(1)KK	3	1.0846	1	chloroplast			GO:0046914 transition metal ion binding; GO:0003824 catalytic activity; GO:0005488 binding; GO:0043167 ion binding; GO:0016829 lyase activity; GO:0046872 metal ion binding; GO:0043169 cation binding; GO:0016836 hydro-lyase activity; GO:0008270 zinc ion binding; GO:0004089 carbonate dehydratase activity; GO:0016835 carbon-oxygen lyase activity;						P	KOG1578	Predicted carbonic anhydrase involved in protection against oxidative damage
B7FNU4	324	N	Predicted protein OS=Phaeodactylum tricornutum (strain CCAP 1055/1) OX=556484 GN=PHATRDRAFT_42586 PE=4 SV=1	PHATRDRAFT_42586	1	0.045004	HN(1)FIQSQR	2	1.424	1	nucleus			GO:0005515 protein binding; GO:0005488 binding; GO:0046983 protein dimerization activity;				IPR011598;	Myc-type, basic helix-loop-helix (bHLH) domain;
B7FNU5	517	N	Predicted protein OS=Phaeodactylum tricornutum (strain CCAP 1055/1) OX=556484 GN=PHATRDRAFT_42587 PE=4 SV=1	PHATRDRAFT_42587	1	0.00897666	GN(1)ATVPLPSAK	2	0.67168	1	vacuolar membrane	GO:0007155 cell adhesion; GO:0022610 biological adhesion; GO:0006508 proteolysis; GO:0008152 metabolic process; GO:0043170 macromolecule metabolic process; GO:0019538 protein metabolic process; GO:0044238 primary metabolic process; GO:0071704 organic substance metabolic process;	GO:0031224 intrinsic component of membrane; GO:0016020 membrane; GO:0016021 integral component of membrane; GO:0044425 membrane part;	GO:0004175 endopeptidase activity; GO:0004222 metalloendopeptidase activity; GO:0008233 peptidase activity; GO:0003824 catalytic activity; GO:0070011 peptidase activity, acting on L-amino acid peptides; GO:0016787 hydrolase activity; GO:0008237 metallopeptidase activity;						MV	KOG2556	Leishmanolysin-like peptidase (Peptidase M8 family)
B7FNU8	315	N	Predicted protein OS=Phaeodactylum tricornutum (strain CCAP 1055/1) OX=556484 GN=PHATRDRAFT_42590 PE=4 SV=1	PHATRDRAFT_42590	1	9.59776e-06	AGASN(1)ISYAGR	2	0.86263	2	chloroplast			GO:0005515 protein binding; GO:0005488 binding;				IPR001214;	SET domain;
B7FNW5	156	N	Predicted protein OS=Phaeodactylum tricornutum (strain CCAP 1055/1) OX=556484 GN=PHATRDRAFT_42603 PE=4 SV=1	PHATRDRAFT_42603	1	1.95503e-07	VNELLN(1)TTTIK	2	-1.014	1	cytoplasm
B7FNW5	71	N	Predicted protein OS=Phaeodactylum tricornutum (strain CCAP 1055/1) OX=556484 GN=PHATRDRAFT_42603 PE=4 SV=1	PHATRDRAFT_42603	1	0.000395611	N(1)VTELVWNK	2	-0.015155	1	cytoplasm
B7FNW8	162	N	Predicted protein OS=Phaeodactylum tricornutum (strain CCAP 1055/1) OX=556484 GN=PHATRDRAFT_42606 PE=4 SV=1	PHATRDRAFT_42606	1	1.59345e-07	GAITPYYN(1)MTLR	2	1.4009	7	vacuolar membrane			GO:0005515 protein binding; GO:0005488 binding;				IPR001214;	SET domain;
B7FNX7	228	N	Predicted protein OS=Phaeodactylum tricornutum (strain CCAP 1055/1) OX=556484 GN=PHATRDRAFT_42612 PE=4 SV=1	PHATRDRAFT_42612	1	0.000792385	AMASIN(1)SAVTK	2	0.34049	2	chloroplast
B7FP09	8	N	Predicted protein OS=Phaeodactylum tricornutum (strain CCAP 1055/1) OX=556484 GN=PHATRDRAFT_42636 PE=4 SV=1	PHATRDRAFT_42636	1	2.30683e-08	ATAPAAN(1)STQHQGPK	2	0.72715	1	nucleus			GO:0005488 binding;	K15436			IPR013598; IPR011989; IPR016024;	Exportin-1/Importin-beta-like; Armadillo-like helical; Armadillo-type fold;	U	KOG2081	Nuclear transport regulator
B7FP39	169	N	Predicted protein OS=Phaeodactylum tricornutum (strain CCAP 1055/1) OX=556484 GN=PHATRDRAFT_42663 PE=4 SV=1	PHATRDRAFT_42663	1	1.06675e-06	GTFWSGVDSAYGLTQN(1)K	2	0.65375	1	mitochondria
B7FP49	219	N	Protein transport protein SEC23 OS=Phaeodactylum tricornutum (strain CCAP 1055/1) OX=556484 GN=Sec23 PE=3 SV=1	Sec23	1	1.05196e-07	HPGQQSQPN(1)GQTSMGGPGQEVLER	2	-0.24994	3	nucleus	GO:0045184 establishment of protein localization; GO:0006810 transport; GO:0046907 intracellular transport; GO:0070727 cellular macromolecule localization; GO:0051649 establishment of localization in cell; GO:0016192 vesicle-mediated transport; GO:0006886 intracellular protein transport; GO:0048193 Golgi vesicle transport; GO:0071702 organic substance transport; GO:0008104 protein localization; G…	GO:0016020 membrane; GO:0030658 transport vesicle membrane; GO:0031410 cytoplasmic vesicle; GO:0031090 organelle membrane; GO:0098796 membrane protein complex; GO:0005737 cytoplasm; GO:0031982 vesicle; GO:0044433 cytoplasmic vesicle part; GO:0032991 macromolecular complex; GO:0044424 intracellular part; GO:0030120 vesicle coat; GO:0005623 cell; GO:0044422 organelle part; GO:0030662 coated vesicle…	GO:0043169 cation binding; GO:0046872 metal ion binding; GO:0008270 zinc ion binding; GO:0046914 transition metal ion binding; GO:0005488 binding; GO:0043167 ion binding;	K14006	SEC23; protein transport protein SEC23	pti04141 Protein processing in endoplasmic reticulum - Phaeodactylum tricornutum;	IPR006900; IPR012990; IPR006896; IPR029006; IPR006895; IPR002035; IPR007123;	Sec23/Sec24, helical domain; Sec23/Sec24 beta-sandwich; Sec23/Sec24, trunk domain; ADF-H/Gelsolin-like domain; Zinc finger, Sec23/Sec24-type; von Willebrand factor, type A; Gelsolin-like domain;	U	KOG1986	Vesicle coat complex COPII, subunit SEC23
B7FP52	546	N	Predicted protein OS=Phaeodactylum tricornutum (strain CCAP 1055/1) OX=556484 GN=PHATRDRAFT_42675 PE=4 SV=1	PHATRDRAFT_42675	1	6.11427e-25	HIVPLLN(1)ETSVGIVHGR	3	-1.5782	6	peroxisome		GO:0031224 intrinsic component of membrane; GO:0016020 membrane; GO:0016021 integral component of membrane; GO:0044425 membrane part;
B7FP69	100	N	Predicted protein OS=Phaeodactylum tricornutum (strain CCAP 1055/1) OX=556484 GN=PHATRDRAFT_42688 PE=4 SV=1	PHATRDRAFT_42688	1	3.03998e-09	ASPSDYVHSFQSN(1)ATR	3	0.13183	1	chloroplast			GO:0005515 protein binding; GO:0005488 binding;				IPR011990; IPR033443;	Tetratricopeptide-like helical domain; Pentacotripeptide-repeat region of PROPR;	R	KOG4197	FOG: PPR repeat
B7FPA6	58	N	Peptidylprolyl isomerase (Fragment) OS=Phaeodactylum tricornutum (strain CCAP 1055/1) OX=556484 GN=PHATRDRAFT_8940 PE=4 SV=1	PHATRDRAFT_8940	1	1.78042e-08	N(1)QSVPFIFTVGDGNAIAGVDEGLR	3	1.6662	3	chloroplast	GO:0018193 peptidyl-amino acid modification; GO:0008152 metabolic process; GO:0044267 cellular protein metabolic process; GO:0044260 cellular macromolecule metabolic process; GO:0006464 cellular protein modification process; GO:0043170 macromolecule metabolic process; GO:0019538 protein metabolic process; GO:0043412 macromolecule modification; GO:0036211 protein modification process; GO:0044238 p…		GO:0003755 peptidyl-prolyl cis-trans isomerase activity; GO:0016853 isomerase activity; GO:0003824 catalytic activity; GO:0016859 cis-trans isomerase activity;				IPR001179;	FKBP-type peptidyl-prolyl cis-trans isomerase domain;	O	KOG0552	FKBP-type peptidyl-prolyl cis-trans isomerase
B7FPJ4	718	N	Predicted protein OS=Phaeodactylum tricornutum (strain CCAP 1055/1) OX=556484 GN=PHATRDRAFT_42788 PE=4 SV=1	PHATRDRAFT_42788	1	0.0040403	N(1)YTSVHR	2	0.15092	1	chloroplast	GO:0044106 cellular amine metabolic process; GO:0006807 nitrogen compound metabolic process; GO:0009058 biosynthetic process; GO:1901566 organonitrogen compound biosynthetic process; GO:1901576 organic substance biosynthetic process; GO:0044237 cellular metabolic process; GO:0044249 cellular biosynthetic process; GO:0071704 organic substance metabolic process; GO:0006576 cellular biogenic amine m…		GO:0005515 protein binding; GO:0016740 transferase activity; GO:0003824 catalytic activity; GO:0005488 binding;				IPR001214; IPR029063; IPR030374;	SET domain; S-adenosyl-L-methionine-dependent methyltransferase; Polyamine biosynthesis domain;	E	KOG1562	Spermidine synthase
B7FPJ4	1055	N	Predicted protein OS=Phaeodactylum tricornutum (strain CCAP 1055/1) OX=556484 GN=PHATRDRAFT_42788 PE=4 SV=1	PHATRDRAFT_42788	1	2.25301e-24	KEPVYTAEVYFN(1)TTASSLK	3	1.265	5	chloroplast	GO:0044106 cellular amine metabolic process; GO:0006807 nitrogen compound metabolic process; GO:0009058 biosynthetic process; GO:1901566 organonitrogen compound biosynthetic process; GO:1901576 organic substance biosynthetic process; GO:0044237 cellular metabolic process; GO:0044249 cellular biosynthetic process; GO:0071704 organic substance metabolic process; GO:0006576 cellular biogenic amine m…		GO:0005515 protein binding; GO:0016740 transferase activity; GO:0003824 catalytic activity; GO:0005488 binding;				IPR001214; IPR029063; IPR030374;	SET domain; S-adenosyl-L-methionine-dependent methyltransferase; Polyamine biosynthesis domain;	E	KOG1562	Spermidine synthase
B7FPL5	352	N	Predicted protein OS=Phaeodactylum tricornutum (strain CCAP 1055/1) OX=556484 GN=PHATRDRAFT_42800 PE=4 SV=1	PHATRDRAFT_42800	1	0.000144883	VKDHQGQTALSAAQAN(1)GK	3	0.26112	2	cytoplasm			GO:0005515 protein binding; GO:0005488 binding;				IPR020683;	Ankyrin repeat-containing domain;	R	KOG0504	FOG: Ankyrin repeat
B7FPN6	401	N	Predicted protein OS=Phaeodactylum tricornutum (strain CCAP 1055/1) OX=556484 GN=PHATRDRAFT_42818 PE=4 SV=1	PHATRDRAFT_42818	1	1.10526e-07	VDLISN(1)VSSVTR	3	2.195	2	plasma membrane
B7FPN6	353	N	Predicted protein OS=Phaeodactylum tricornutum (strain CCAP 1055/1) OX=556484 GN=PHATRDRAFT_42818 PE=4 SV=1	PHATRDRAFT_42818	1	3.76902e-07	VTAN(1)ATGLHGLISGK	2	-0.4545	3	plasma membrane
B7FPN6	225	N	Predicted protein OS=Phaeodactylum tricornutum (strain CCAP 1055/1) OX=556484 GN=PHATRDRAFT_42818 PE=4 SV=1	PHATRDRAFT_42818	1	0.0043852	SVAEPPAN(1)ASYLPR	3	1.2313	1	plasma membrane
B7FPN6	529	N	Predicted protein OS=Phaeodactylum tricornutum (strain CCAP 1055/1) OX=556484 GN=PHATRDRAFT_42818 PE=4 SV=1	PHATRDRAFT_42818	1	0.000930926	LN(1)HTDLWR	2	0.21289	4	plasma membrane
B7FPP5	938	N	Predicted protein OS=Phaeodactylum tricornutum (strain CCAP 1055/1) OX=556484 GN=PHATRDRAFT_42826 PE=4 SV=1	PHATRDRAFT_42826	1	5.84479e-09	VGN(1)GTLSLFFNGVR	2	-3.1218	1	chloroplast	GO:0006269 DNA replication, synthesis of RNA primer; GO:0018130 heterocycle biosynthetic process; GO:0006260 DNA replication; GO:0006725 cellular aromatic compound metabolic process; GO:0006259 DNA metabolic process; GO:0034654 nucleobase-containing compound biosynthetic process; GO:1901360 organic cyclic compound metabolic process; GO:0006807 nitrogen compound metabolic process; GO:0032774 RNA b…		GO:0003677 DNA binding; GO:0003896 DNA primase activity; GO:0034062 5'-3' RNA polymerase activity; GO:0097747 RNA polymerase activity; GO:0043167 ion binding; GO:0008270 zinc ion binding; GO:1901363 heterocyclic compound binding; GO:0097159 organic cyclic compound binding; GO:0046914 transition metal ion binding; GO:0016779 nucleotidyltransferase activity; GO:0003824 catalytic activity; GO:000548…				IPR013264; IPR034151; IPR002694; IPR006171;	DNA primase, catalytic core, N-terminal; Bacterial DnaG primase, TOPRIM domain; Zinc finger, CHC2-type; TOPRIM domain;
B7FPR0	133	N	Predicted protein OS=Phaeodactylum tricornutum (strain CCAP 1055/1) OX=556484 GN=PHATRDRAFT_41686 PE=3 SV=1	PHATRDRAFT_41686	1	1.46e-09	SYHGGTSN(1)SQQATGDFRR	3	-0.13667	4	peroxisome			GO:0097159 organic cyclic compound binding; GO:1901363 heterocyclic compound binding; GO:0016769 transferase activity, transferring nitrogenous groups; GO:0003824 catalytic activity; GO:0005488 binding; GO:0043167 ion binding; GO:0043168 anion binding; GO:0008483 transaminase activity; GO:0016740 transferase activity; GO:0048037 cofactor binding; GO:0030170 pyridoxal phosphate binding;				IPR015424; IPR015422; IPR015421;	Pyridoxal phosphate-dependent transferase; Pyridoxal phosphate-dependent transferase, major region, subdomain 2; Pyridoxal phosphate-dependent transferase, major region, subdomain 1;	E	KOG1404	Alanine-glyoxylate aminotransferase AGT2
B7FPS4	311	N	Predicted protein OS=Phaeodactylum tricornutum (strain CCAP 1055/1) OX=556484 GN=PHATRDRAFT_9509 PE=4 SV=1	PHATRDRAFT_9509	1	3.42919e-20	YTFLN(1)GTTIQTHQYSVTEHLR	3	-0.63411	2	plasma membrane		GO:0031224 intrinsic component of membrane; GO:0016020 membrane; GO:0016021 integral component of membrane; GO:0044425 membrane part;		K20367			IPR012936;	Endoplasmic reticulum vesicle transporter, C-terminal;	U	KOG2667	COPII vesicle protein
B7FPS8	84	N	Predicted protein OS=Phaeodactylum tricornutum (strain CCAP 1055/1) OX=556484 GN=PHATRDRAFT_31948 PE=4 SV=1	PHATRDRAFT_31948	1	4.6611e-08	IIGEEDPKDGFLSVATN(1)K	2	2.4863	3	endoplasmic reticulum	GO:0016310 phosphorylation; GO:0046486 glycerolipid metabolic process; GO:0046854 phosphatidylinositol phosphorylation; GO:0044763 single-organism cellular process; GO:0044699 single-organism process; GO:0044255 cellular lipid metabolic process; GO:0044238 primary metabolic process; GO:0044237 cellular metabolic process; GO:0046834 lipid phosphorylation; GO:0006796 phosphate-containing compound m…			K01082	cysQ; 3'(2'), 5'-bisphosphate nucleotidase [EC:3.1.3.7]	pti01100 Metabolic pathways - Phaeodactylum tricornutum; pti00920 Sulfur metabolism - Phaeodactylum tricornutum;			F	KOG3099	Bisphosphate 3'-nucleotidase BPNT1/Inositol polyphosphate 1-phosphatase
B7FPV5	1075	N	Predicted protein OS=Phaeodactylum tricornutum (strain CCAP 1055/1) OX=556484 GN=PHATRDRAFT_42876 PE=4 SV=1	PHATRDRAFT_42876	1	8.8506e-11	SLYN(1)LTSVVSDRDPSLVPEGIPISR	3	1.2698	1	plasma membrane		GO:0031224 intrinsic component of membrane; GO:0016020 membrane; GO:0016021 integral component of membrane; GO:0044425 membrane part;
B7FPY5	244	N	Predicted protein OS=Phaeodactylum tricornutum (strain CCAP 1055/1) OX=556484 GN=PHATRDRAFT_42896 PE=4 SV=1	PHATRDRAFT_42896	1	1.23737e-06	LRN(1)ETGEPEGLFR	3	-0.68464	1	chloroplast							IPR029058;	Alpha/Beta hydrolase fold;
B7FQ07	482	N	Predicted protein OS=Phaeodactylum tricornutum (strain CCAP 1055/1) OX=556484 GN=PHATRDRAFT_42917 PE=4 SV=1	PHATRDRAFT_42917	1	0.00204634	LTN(1)ITGPR	2	-0.17712	1	mitochondria	GO:0016042 lipid catabolic process; GO:1901575 organic substance catabolic process; GO:0008152 metabolic process; GO:0044710 single-organism metabolic process; GO:0044712 single-organism catabolic process; GO:0044699 single-organism process; GO:0044238 primary metabolic process; GO:0009056 catabolic process; GO:0071704 organic substance metabolic process; GO:0006629 lipid metabolic process;		GO:0003847 1-alkyl-2-acetylglycerophosphocholine esterase activity; GO:0016787 hydrolase activity; GO:0052689 carboxylic ester hydrolase activity; GO:0003824 catalytic activity; GO:0016788 hydrolase activity, acting on ester bonds;	K01062	PLA2G7; platelet-activating factor acetylhydrolase [EC:3.1.1.47]	pti00565 Ether lipid metabolism - Phaeodactylum tricornutum; pti01100 Metabolic pathways - Phaeodactylum tricornutum;	IPR029058;	Alpha/Beta hydrolase fold;	I	KOG3847	Phospholipase A2 (platelet-activating factor acetylhydrolase in humans)
B7FQ28	306	N	Arylsulfatase OS=Phaeodactylum tricornutum (strain CCAP 1055/1) OX=556484 GN=PHATRDRAFT_42934 PE=4 SV=1	PHATRDRAFT_42934	1	2.31406e-13	TYAGMLSAADESIGN(1)VTK	2	3.6998	9	mitochondria	GO:0008152 metabolic process;		GO:0016787 hydrolase activity; GO:0008484 sulfuric ester hydrolase activity; GO:0003824 catalytic activity; GO:0003943 N-acetylgalactosamine-4-sulfatase activity; GO:0016788 hydrolase activity, acting on ester bonds;	K01135	ARSB; arylsulfatase B [EC:3.1.6.12]	pti00531 Glycosaminoglycan degradation - Phaeodactylum tricornutum; pti01100 Metabolic pathways - Phaeodactylum tricornutum;	IPR017849; IPR017850; IPR000917;	Alkaline phosphatase-like, alpha/beta/alpha; Alkaline-phosphatase-like, core domain; Sulfatase, N-terminal;	R	KOG3867	Sulfatase
B7FQ28	230	N	Arylsulfatase OS=Phaeodactylum tricornutum (strain CCAP 1055/1) OX=556484 GN=PHATRDRAFT_42934 PE=4 SV=1	PHATRDRAFT_42934	1	0.00101777	GN(1)YSTHVFTR	3	0.44913	3	mitochondria	GO:0008152 metabolic process;		GO:0016787 hydrolase activity; GO:0008484 sulfuric ester hydrolase activity; GO:0003824 catalytic activity; GO:0003943 N-acetylgalactosamine-4-sulfatase activity; GO:0016788 hydrolase activity, acting on ester bonds;	K01135	ARSB; arylsulfatase B [EC:3.1.6.12]	pti00531 Glycosaminoglycan degradation - Phaeodactylum tricornutum; pti01100 Metabolic pathways - Phaeodactylum tricornutum;	IPR017849; IPR017850; IPR000917;	Alkaline phosphatase-like, alpha/beta/alpha; Alkaline-phosphatase-like, core domain; Sulfatase, N-terminal;	R	KOG3867	Sulfatase
B7FQ28	285	N	Arylsulfatase OS=Phaeodactylum tricornutum (strain CCAP 1055/1) OX=556484 GN=PHATRDRAFT_42934 PE=4 SV=1	PHATRDRAFT_42934	1	3.71308e-09	KFYEGATYSN(1)WTDQR	3	2.402	3	mitochondria	GO:0008152 metabolic process;		GO:0016787 hydrolase activity; GO:0008484 sulfuric ester hydrolase activity; GO:0003824 catalytic activity; GO:0003943 N-acetylgalactosamine-4-sulfatase activity; GO:0016788 hydrolase activity, acting on ester bonds;	K01135	ARSB; arylsulfatase B [EC:3.1.6.12]	pti00531 Glycosaminoglycan degradation - Phaeodactylum tricornutum; pti01100 Metabolic pathways - Phaeodactylum tricornutum;	IPR017849; IPR017850; IPR000917;	Alkaline phosphatase-like, alpha/beta/alpha; Alkaline-phosphatase-like, core domain; Sulfatase, N-terminal;	R	KOG3867	Sulfatase
B7FQ41	323	N	Predicted protein OS=Phaeodactylum tricornutum (strain CCAP 1055/1) OX=556484 GN=PHATRDRAFT_32065 PE=4 SV=1	PHATRDRAFT_32065	1	0.0555261	LTTEN(1)KALK	2	-0.2549	1	nucleus			GO:0043169 cation binding; GO:0046872 metal ion binding; GO:0005515 protein binding; GO:0008270 zinc ion binding; GO:0046914 transition metal ion binding; GO:0005488 binding; GO:0043167 ion binding;				IPR001841; IPR013083;	Zinc finger, RING-type; Zinc finger, RING/FYVE/PHD-type;
B7FQ72	425	N	Mitochondria-targeted chaperonin OS=Phaeodactylum tricornutum (strain CCAP 1055/1) OX=556484 GN=CPN60_1 PE=3 SV=1	CPN60_1	1	0.0507836	VVDALN(1)ATR	2	0.62456	1	mitochondria	GO:0006457 protein folding; GO:0009987 cellular process; GO:0042026 protein refolding;	GO:0044424 intracellular part; GO:0005623 cell; GO:0044464 cell part; GO:0005622 intracellular; GO:0005737 cytoplasm;	GO:0005524 ATP binding; GO:1901265 nucleoside phosphate binding; GO:0001882 nucleoside binding; GO:0043167 ion binding; GO:0000166 nucleotide binding; GO:0097159 organic cyclic compound binding; GO:1901363 heterocyclic compound binding; GO:0032549 ribonucleoside binding; GO:0097367 carbohydrate derivative binding; GO:0032553 ribonucleotide binding; GO:0005488 binding; GO:0032550 purine ribonucleo…	K04077	groEL; chaperonin GroEL	pti03018 RNA degradation - Phaeodactylum tricornutum;	IPR027409; IPR027413;	GroEL-like apical domain; GroEL-like equatorial domain;	O	KOG0356	Mitochondrial chaperonin, Cpn60/Hsp60p
B7FQ84	356	N	Protein heat shock protein Hsp70 OS=Phaeodactylum tricornutum (strain CCAP 1055/1) OX=556484 GN=HSP70A PE=3 SV=1	HSP70A	1	6.507e-05	VQSMLSEFFN(1)GKEPCK	3	0.80731	1	cytoplasm			GO:0005524 ATP binding; GO:1901265 nucleoside phosphate binding; GO:0001882 nucleoside binding; GO:0043167 ion binding; GO:0000166 nucleotide binding; GO:0097159 organic cyclic compound binding; GO:1901363 heterocyclic compound binding; GO:0032549 ribonucleoside binding; GO:0097367 carbohydrate derivative binding; GO:0032553 ribonucleotide binding; GO:0005488 binding; GO:0032550 purine ribonucleo…	K03283	HSPA1s; heat shock 70kDa protein 1/2/6/8	pti03040 Spliceosome - Phaeodactylum tricornutum; pti04144 Endocytosis - Phaeodactylum tricornutum; pti04141 Protein processing in endoplasmic reticulum - Phaeodactylum tricornutum;	IPR029048; IPR029047;	Heat shock protein 70kD, C-terminal domain; Heat shock protein 70kD, peptide-binding domain;	O	KOG0101	Molecular chaperones HSP70/HSC70, HSP70 superfamily
B7FQ92	189	N	Predicted protein OS=Phaeodactylum tricornutum (strain CCAP 1055/1) OX=556484 GN=PHATRDRAFT_42990 PE=4 SV=1	PHATRDRAFT_42990	1	1.08115e-07	SPWELSFN(1)TSIR	2	-0.1504	1	vacuolar membrane		GO:0031012 extracellular matrix; GO:0016020 membrane; GO:0044421 extracellular region part; GO:0044425 membrane part; GO:0005578 proteinaceous extracellular matrix; GO:0031224 intrinsic component of membrane; GO:0016021 integral component of membrane; GO:0005576 extracellular region;	GO:0043169 cation binding; GO:0046872 metal ion binding; GO:0005201 extracellular matrix structural constituent; GO:0005515 protein binding; GO:0005509 calcium ion binding; GO:0005198 structural molecule activity; GO:0005488 binding; GO:0043167 ion binding;				IPR001881; IPR000742;	EGF-like calcium-binding domain; EGF-like domain;
B7FQ92	415	N	Predicted protein OS=Phaeodactylum tricornutum (strain CCAP 1055/1) OX=556484 GN=PHATRDRAFT_42990 PE=4 SV=1	PHATRDRAFT_42990	1	9.27562e-05	VGEFHVN(1)YTIAMPWTSPPYVR	3	0.22773	1	vacuolar membrane		GO:0031012 extracellular matrix; GO:0016020 membrane; GO:0044421 extracellular region part; GO:0044425 membrane part; GO:0005578 proteinaceous extracellular matrix; GO:0031224 intrinsic component of membrane; GO:0016021 integral component of membrane; GO:0005576 extracellular region;	GO:0043169 cation binding; GO:0046872 metal ion binding; GO:0005201 extracellular matrix structural constituent; GO:0005515 protein binding; GO:0005509 calcium ion binding; GO:0005198 structural molecule activity; GO:0005488 binding; GO:0043167 ion binding;				IPR001881; IPR000742;	EGF-like calcium-binding domain; EGF-like domain;
B7FQ92	491	N	Predicted protein OS=Phaeodactylum tricornutum (strain CCAP 1055/1) OX=556484 GN=PHATRDRAFT_42990 PE=4 SV=1	PHATRDRAFT_42990	1	6.88373e-40	FTTGDGFQQN(1)ISFEDHESPDGFLGGTGCR	4	-0.69847	2	vacuolar membrane		GO:0031012 extracellular matrix; GO:0016020 membrane; GO:0044421 extracellular region part; GO:0044425 membrane part; GO:0005578 proteinaceous extracellular matrix; GO:0031224 intrinsic component of membrane; GO:0016021 integral component of membrane; GO:0005576 extracellular region;	GO:0043169 cation binding; GO:0046872 metal ion binding; GO:0005201 extracellular matrix structural constituent; GO:0005515 protein binding; GO:0005509 calcium ion binding; GO:0005198 structural molecule activity; GO:0005488 binding; GO:0043167 ion binding;				IPR001881; IPR000742;	EGF-like calcium-binding domain; EGF-like domain;
B7FQB6	417	N	Predicted protein (Fragment) OS=Phaeodactylum tricornutum (strain CCAP 1055/1) OX=556484 GN=PHATRDRAFT_107 PE=4 SV=1	PHATRDRAFT_107	1	0.0452594	KLEYLN(1)LSR	2	-0.21938	1	chloroplast			GO:0005515 protein binding; GO:0005488 binding;				IPR032675;	Leucine-rich repeat domain, L domain-like;
B7FQD3	264	N	Predicted protein OS=Phaeodactylum tricornutum (strain CCAP 1055/1) OX=556484 GN=PHATRDRAFT_43025 PE=4 SV=1	PHATRDRAFT_43025	1	5.55478e-09	ITLPN(1)GTIEDYGVSDADILR	3	0.017597	2	mitochondria							IPR029058; IPR000073;	Alpha/Beta hydrolase fold; Alpha/beta hydrolase fold-1;
B7FQE7	964	N	Predicted protein OS=Phaeodactylum tricornutum (strain CCAP 1055/1) OX=556484 GN=PHATRDRAFT_43037 PE=4 SV=1	PHATRDRAFT_43037	1	5.99027e-07	SSSSRPQDTFFAN(1)FTEIPLDELPAVASESTEK	3	1.5947	2	chloroplast
B7FQE7	451	N	Predicted protein OS=Phaeodactylum tricornutum (strain CCAP 1055/1) OX=556484 GN=PHATRDRAFT_43037 PE=4 SV=1	PHATRDRAFT_43037	1	7.16764e-09	N(1)VTN(1)IGTSASGPK	2	0.42572	4	chloroplast
B7FQE7	454	N	Predicted protein OS=Phaeodactylum tricornutum (strain CCAP 1055/1) OX=556484 GN=PHATRDRAFT_43037 PE=4 SV=1	PHATRDRAFT_43037	1	0.00197828	N(1)VTN(1)IGTSASGPK	2	0.42572	1	chloroplast
B7FQF2	239	N	Predicted protein OS=Phaeodactylum tricornutum (strain CCAP 1055/1) OX=556484 GN=PHATRDRAFT_43041 PE=4 SV=1	PHATRDRAFT_43041	1	0.0236688	AVAQYN(1)GMDMGMGTK	2	-1.3435	2	chloroplast			GO:0097159 organic cyclic compound binding; GO:1901363 heterocyclic compound binding; GO:1901265 nucleoside phosphate binding; GO:0005488 binding; GO:0003676 nucleic acid binding; GO:0000166 nucleotide binding; GO:0036094 small molecule binding;				IPR000504; IPR012677;	RNA recognition motif domain; Nucleotide-binding alpha-beta plait domain;
B7FQF4	112	N	Predicted protein OS=Phaeodactylum tricornutum (strain CCAP 1055/1) OX=556484 GN=PHATRDRAFT_43043 PE=4 SV=1	PHATRDRAFT_43043	1	5.49226e-12	LFDDAMKN(1)HSGVVAMGLLADSGIIQTVPLCEIEAYNR	4	-1.8301	1	chloroplast							IPR015947;	PUA-like domain;
B7FQH4	100	N	Calcyclin-binding protein OS=Phaeodactylum tricornutum (strain CCAP 1055/1) OX=556484 GN=CacyBP PE=4 SV=1	CacyBP	1	0.000265857	RADPPTVSSSTGN(1)AK	3	1.3935	1	nucleus				K04507			IPR007052; IPR008978;	CS domain; HSP20-like chaperone;	T	KOG3260	Calcyclin-binding protein CacyBP
B7FQL3	228	N	Predicted protein (Fragment) OS=Phaeodactylum tricornutum (strain CCAP 1055/1) OX=556484 GN=PHATRDRAFT_9005 PE=3 SV=1	PHATRDRAFT_9005	1	3.45432e-11	LDPEVN(1)LTQIAER	3	1.115	2	cytoplasm			GO:0005524 ATP binding; GO:1901265 nucleoside phosphate binding; GO:0001882 nucleoside binding; GO:0043167 ion binding; GO:0000166 nucleotide binding; GO:0097159 organic cyclic compound binding; GO:1901363 heterocyclic compound binding; GO:0032549 ribonucleoside binding; GO:0097367 carbohydrate derivative binding; GO:0032553 ribonucleotide binding; GO:0005488 binding; GO:0032550 purine ribonucleo…				IPR003593; IPR003959; IPR015415; IPR027417;	AAA+ ATPase domain; ATPase, AAA-type, core; Vps4 oligomerisation, C-terminal; P-loop containing nucleoside triphosphate hydrolase;
B7FQM8	371	N	Predicted protein OS=Phaeodactylum tricornutum (strain CCAP 1055/1) OX=556484 GN=PHATRDRAFT_43106 PE=4 SV=1	PHATRDRAFT_43106	1	4.21847e-16	SPHHDLVPHMTN(1)VSHVVHHLSIGEPVAER	5	0.032466	1	cytoplasm	GO:0050794 regulation of cellular process; GO:0042592 homeostatic process; GO:0065008 regulation of biological quality; GO:0050789 regulation of biological process; GO:0045454 cell redox homeostasis; GO:0044763 single-organism cellular process; GO:0019725 cellular homeostasis; GO:0044699 single-organism process; GO:0009987 cellular process; GO:0065007 biological regulation;	GO:0031224 intrinsic component of membrane; GO:0016020 membrane; GO:0005623 cell; GO:0016021 integral component of membrane; GO:0044425 membrane part;					IPR012336; IPR013766; IPR012936;	Thioredoxin-like fold; Thioredoxin domain; Endoplasmic reticulum vesicle transporter, C-terminal;	U	KOG2667	COPII vesicle protein
B7FQM8	97	N	Predicted protein OS=Phaeodactylum tricornutum (strain CCAP 1055/1) OX=556484 GN=PHATRDRAFT_43106 PE=4 SV=1	PHATRDRAFT_43106	1	1.58006e-07	CEYAVVDVVSVLGTEQN(1)VSSHITK	3	0.088138	1	cytoplasm	GO:0050794 regulation of cellular process; GO:0042592 homeostatic process; GO:0065008 regulation of biological quality; GO:0050789 regulation of biological process; GO:0045454 cell redox homeostasis; GO:0044763 single-organism cellular process; GO:0019725 cellular homeostasis; GO:0044699 single-organism process; GO:0009987 cellular process; GO:0065007 biological regulation;	GO:0031224 intrinsic component of membrane; GO:0016020 membrane; GO:0005623 cell; GO:0016021 integral component of membrane; GO:0044425 membrane part;					IPR012336; IPR013766; IPR012936;	Thioredoxin-like fold; Thioredoxin domain; Endoplasmic reticulum vesicle transporter, C-terminal;	U	KOG2667	COPII vesicle protein
B7FQW3	255	N	Predicted protein OS=Phaeodactylum tricornutum (strain CCAP 1055/1) OX=556484 GN=PHATRDRAFT_43176 PE=4 SV=1	PHATRDRAFT_43176	1	0.0138746	GLQQAGMTGAGN(1)AMGR	2	-0.54405	1	nucleus	GO:0050794 regulation of cellular process; GO:0010468 regulation of gene expression; GO:0006355 regulation of transcription, DNA-templated; GO:0031326 regulation of cellular biosynthetic process; GO:0080090 regulation of primary metabolic process; GO:0060255 regulation of macromolecule metabolic process; GO:0019219 regulation of nucleobase-containing compound metabolic process; GO:0010556 regulat…	GO:0043226 organelle; GO:0043231 intracellular membrane-bounded organelle; GO:0043229 intracellular organelle; GO:0005634 nucleus; GO:0044464 cell part; GO:0005622 intracellular; GO:0044424 intracellular part; GO:0043227 membrane-bounded organelle; GO:0005623 cell;		K12605	CNOT2; CCR4-NOT transcription complex subunit 2	pti03018 RNA degradation - Phaeodactylum tricornutum;	IPR007282;	NOT2/NOT3/NOT5;	KDR	KOG2151	Predicted transcriptional regulator
B7FQX7	84	N	Predicted protein OS=Phaeodactylum tricornutum (strain CCAP 1055/1) OX=556484 GN=PHATRDRAFT_43187 PE=4 SV=1	PHATRDRAFT_43187	1	0.00293221	ASSN(1)VSVTLLDASQR	2	0.07214	1	chloroplast	GO:0044699 single-organism process; GO:0008152 metabolic process; GO:0055114 oxidation-reduction process; GO:0044710 single-organism metabolic process;		GO:0003824 catalytic activity; GO:0016491 oxidoreductase activity;				IPR002937; IPR023753;	Amine oxidase; FAD/NAD(P)-binding domain;
B7FQY9	278	N	Predicted protein (Fragment) OS=Phaeodactylum tricornutum (strain CCAP 1055/1) OX=556484 GN=PHATRDRAFT_8860 PE=4 SV=1	PHATRDRAFT_8860	1	3.18982e-10	SEMN(1)ATIDIDSSLKDFAEDFVSYK	3	-0.11609	2	chloroplast	GO:0044699 single-organism process; GO:0008152 metabolic process; GO:0044238 primary metabolic process; GO:0044710 single-organism metabolic process; GO:0006629 lipid metabolic process; GO:0071704 organic substance metabolic process;		GO:0016746 transferase activity, transferring acyl groups; GO:0003824 catalytic activity; GO:0016740 transferase activity; GO:0016747 transferase activity, transferring acyl groups other than amino-acyl groups; GO:0008374 O-acyltransferase activity;	K00679	E2.3.1.158; phospholipid:diacylglycerol acyltransferase [EC:2.3.1.158]	pti01100 Metabolic pathways - Phaeodactylum tricornutum; pti00561 Glycerolipid metabolism - Phaeodactylum tricornutum;	IPR029058;	Alpha/Beta hydrolase fold;	I	KOG2369	Lecithin:cholesterol acyltransferase (LCAT)/Acyl-ceramide synthase
B7FQY9	406	N	Predicted protein (Fragment) OS=Phaeodactylum tricornutum (strain CCAP 1055/1) OX=556484 GN=PHATRDRAFT_8860 PE=4 SV=1	PHATRDRAFT_8860	1	0.00365738	N(1)VTHGIR	2	0.91365	2	chloroplast	GO:0044699 single-organism process; GO:0008152 metabolic process; GO:0044238 primary metabolic process; GO:0044710 single-organism metabolic process; GO:0006629 lipid metabolic process; GO:0071704 organic substance metabolic process;		GO:0016746 transferase activity, transferring acyl groups; GO:0003824 catalytic activity; GO:0016740 transferase activity; GO:0016747 transferase activity, transferring acyl groups other than amino-acyl groups; GO:0008374 O-acyltransferase activity;	K00679	E2.3.1.158; phospholipid:diacylglycerol acyltransferase [EC:2.3.1.158]	pti01100 Metabolic pathways - Phaeodactylum tricornutum; pti00561 Glycerolipid metabolism - Phaeodactylum tricornutum;	IPR029058;	Alpha/Beta hydrolase fold;	I	KOG2369	Lecithin:cholesterol acyltransferase (LCAT)/Acyl-ceramide synthase
B7FR17	458	N	Sulfhydryl oxidase OS=Phaeodactylum tricornutum (strain CCAP 1055/1) OX=556484 GN=PHATRDRAFT_43224 PE=4 SV=1	PHATRDRAFT_43224	1	1.23381e-06	IGN(1)YTSLPFKK	3	0.58176	7	vacuolar membrane	GO:0050794 regulation of cellular process; GO:0042592 homeostatic process; GO:0065008 regulation of biological quality; GO:0008152 metabolic process; GO:0050789 regulation of biological process; GO:0055114 oxidation-reduction process; GO:0044710 single-organism metabolic process; GO:0045454 cell redox homeostasis; GO:0044763 single-organism cellular process; GO:0019725 cellular homeostasis; GO:00…	GO:0005623 cell;	GO:0016667 oxidoreductase activity, acting on a sulfur group of donors; GO:0003824 catalytic activity; GO:0016972 thiol oxidase activity; GO:0016670 oxidoreductase activity, acting on a sulfur group of donors, oxygen as acceptor; GO:0016491 oxidoreductase activity;				IPR017905; IPR013766; IPR012336;	ERV/ALR sulfhydryl oxidase domain; Thioredoxin domain; Thioredoxin-like fold;	O	KOG0191	Thioredoxin/protein disulfide isomerase
B7FR19	143	N	Predicted protein OS=Phaeodactylum tricornutum (strain CCAP 1055/1) OX=556484 GN=PHATRDRAFT_43225 PE=4 SV=1	PHATRDRAFT_43225	1	0.0280659	VLTARVHAN(1)AR	2	3.0011	1	chloroplast		GO:0031224 intrinsic component of membrane; GO:0016020 membrane; GO:0016021 integral component of membrane; GO:0044425 membrane part;	GO:0043169 cation binding; GO:0046872 metal ion binding; GO:0005509 calcium ion binding; GO:0005488 binding; GO:0043167 ion binding;				IPR011992; IPR002048;	EF-hand domain pair; EF-hand domain;
B7FR37	89	N	"Violaxanthin deepoxidase-related, chloroplast OS=Phaeodactylum tricornutum (strain CCAP 1055/1) OX=556484 GN=VDR PE=4 SV=1"	VDR	1	8.21054e-06	NDLIQGPVSAN(1)K	2	0.10198	2	chloroplast
B7FR43	1235	N	Predicted protein OS=Phaeodactylum tricornutum (strain CCAP 1055/1) OX=556484 GN=PHATRDRAFT_43245 PE=4 SV=1	PHATRDRAFT_43245	1	1.78605e-12	RN(1)ETSVMLATANSVR	3	0.3066	4	chloroplast			GO:0005524 ATP binding; GO:1901265 nucleoside phosphate binding; GO:0001882 nucleoside binding; GO:0043167 ion binding; GO:0005515 protein binding; GO:0000166 nucleotide binding; GO:0097159 organic cyclic compound binding; GO:1901363 heterocyclic compound binding; GO:0032549 ribonucleoside binding; GO:0097367 carbohydrate derivative binding; GO:0032553 ribonucleotide binding; GO:0005488 binding; …				IPR014014; IPR011545; IPR001478; IPR027417; IPR014001; IPR001650;	RNA helicase, DEAD-box type, Q motif; DEAD/DEAH box helicase domain; PDZ domain; P-loop containing nucleoside triphosphate hydrolase; Helicase superfamily 1/2, ATP-binding domain; Helicase, C-terminal;
B7FR56	404	N	Predicted protein OS=Phaeodactylum tricornutum (strain CCAP 1055/1) OX=556484 GN=PHATRDRAFT_43258 PE=4 SV=1	PHATRDRAFT_43258	1	4.35008e-09	N(1)GASQPVSTAGTQYVTSQK	2	0.92314	1	chloroplast							IPR010750;	SGF29 tudor-like domain;
B7FR62	138	N	Predicted protein OS=Phaeodactylum tricornutum (strain CCAP 1055/1) OX=556484 GN=PHATRDRAFT_8770 PE=3 SV=1	PHATRDRAFT_8770	1	6.64989e-07	N(1)ITIVDTPGILSGQK	2	1.6496	3	cytoplasm			GO:1901265 nucleoside phosphate binding; GO:0001882 nucleoside binding; GO:0043167 ion binding; GO:0000166 nucleotide binding; GO:0097159 organic cyclic compound binding; GO:1901363 heterocyclic compound binding; GO:0032549 ribonucleoside binding; GO:0097367 carbohydrate derivative binding; GO:0032553 ribonucleotide binding; GO:0005488 binding; GO:0032550 purine ribonucleoside binding; GO:0043168…				IPR030381; IPR027417; IPR031692;	Dynamin-type guanine nucleotide-binding (G) domain; P-loop containing nucleoside triphosphate hydrolase; EH domain-containing protein, N-terminal;	TU	KOG1954	Endocytosis/signaling protein EHD1
B7FR64	323	N	Predicted protein OS=Phaeodactylum tricornutum (strain CCAP 1055/1) OX=556484 GN=PHATRDRAFT_43266 PE=4 SV=1	PHATRDRAFT_43266	1	0.0144242	GISPN(1)VSSVPK	2	-0.020482	2	chloroplast
B7FR90	204	N	Predicted protein OS=Phaeodactylum tricornutum (strain CCAP 1055/1) OX=556484 GN=PHATRDRAFT_42426 PE=4 SV=1	PHATRDRAFT_42426	1	4.36003e-31	TDIAALLEN(1)YTCTDDSLN(1)SSK	2	0.61028	4	chloroplast	GO:0044699 single-organism process; GO:0008152 metabolic process; GO:0055114 oxidation-reduction process; GO:0044710 single-organism metabolic process;		GO:0019842 vitamin binding; GO:0005506 iron ion binding; GO:0031418 L-ascorbic acid binding; GO:0043167 ion binding; GO:0043177 organic acid binding; GO:0016705 oxidoreductase activity, acting on paired donors, with incorporation or reduction of molecular oxygen; GO:0048029 monosaccharide binding; GO:0016491 oxidoreductase activity; GO:0031406 carboxylic acid binding; GO:0046914 transition metal …				IPR006620; IPR005123; IPR024053;	Prolyl 4-hydroxylase, alpha subunit; Oxoglutarate/iron-dependent dioxygenase; von Hippel-Lindau disease tumour suppressor, beta domain;	E	KOG1591	Prolyl 4-hydroxylase alpha subunit
B7FR90	195	N	Predicted protein OS=Phaeodactylum tricornutum (strain CCAP 1055/1) OX=556484 GN=PHATRDRAFT_42426 PE=4 SV=1	PHATRDRAFT_42426	1	4.36003e-31	TDIAALLEN(1)YTCTDDSLN(1)SSK	2	0.61028	4	chloroplast	GO:0044699 single-organism process; GO:0008152 metabolic process; GO:0055114 oxidation-reduction process; GO:0044710 single-organism metabolic process;		GO:0019842 vitamin binding; GO:0005506 iron ion binding; GO:0031418 L-ascorbic acid binding; GO:0043167 ion binding; GO:0043177 organic acid binding; GO:0016705 oxidoreductase activity, acting on paired donors, with incorporation or reduction of molecular oxygen; GO:0048029 monosaccharide binding; GO:0016491 oxidoreductase activity; GO:0031406 carboxylic acid binding; GO:0046914 transition metal …				IPR006620; IPR005123; IPR024053;	Prolyl 4-hydroxylase, alpha subunit; Oxoglutarate/iron-dependent dioxygenase; von Hippel-Lindau disease tumour suppressor, beta domain;	E	KOG1591	Prolyl 4-hydroxylase alpha subunit
B7FRA8	250	N	Predicted protein OS=Phaeodactylum tricornutum (strain CCAP 1055/1) OX=556484 GN=PHATRDRAFT_42441 PE=4 SV=1	PHATRDRAFT_42441	1	0.00424206	TVTTSN(1)SQYSSQQR	2	-2.1654	2	nucleus
B7FRC3	319	N	Predicted protein OS=Phaeodactylum tricornutum (strain CCAP 1055/1) OX=556484 GN=PHATRDRAFT_17166 PE=4 SV=1	PHATRDRAFT_17166	1	3.5058e-07	HIHVFDPEDSEHYN(1)ASHVIHHLSFGPEIQGK	6	-1.5662	3	nucleus							IPR012936;	Endoplasmic reticulum vesicle transporter, C-terminal;	U	KOG2667	COPII vesicle protein
B7FRD4	128	N	Predicted protein OS=Phaeodactylum tricornutum (strain CCAP 1055/1) OX=556484 GN=PHATRDRAFT_42457 PE=4 SV=1	PHATRDRAFT_42457	1	1.17854e-70	SN(1)VSSSALTRPDGDGGLFTSGLSAEQLAK	3	-1.0172	3	chloroplast
B7FRI5	327	N	Predicted protein OS=Phaeodactylum tricornutum (strain CCAP 1055/1) OX=556484 GN=PHATRDRAFT_42504 PE=4 SV=1	PHATRDRAFT_42504	1	0.0121926	GQDTN(1)VTLTQSMAGAAR	2	2.7692	1	cytoplasm							IPR001251; IPR011074;	CRAL-TRIO lipid binding domain; CRAL/TRIO, N-terminal domain;	I	KOG1471	Phosphatidylinositol transfer protein SEC14 and related proteins
B7FRQ6	169	N	Predicted protein OS=Phaeodactylum tricornutum (strain CCAP 1055/1) OX=556484 GN=PHATRDRAFT_42561 PE=3 SV=1	PHATRDRAFT_42561	1	1.4293e-13	KPDGTTSNILN(1)GTCQAGQLLR	3	1.019	1	cytoplasm	GO:0008152 metabolic process; GO:0016311 dephosphorylation; GO:0044237 cellular metabolic process; GO:0006793 phosphorus metabolic process; GO:0009987 cellular process; GO:0006796 phosphate-containing compound metabolic process;	GO:0031224 intrinsic component of membrane; GO:0016020 membrane; GO:0016021 integral component of membrane; GO:0044425 membrane part;	GO:0016787 hydrolase activity; GO:0003993 acid phosphatase activity; GO:0003824 catalytic activity; GO:0042578 phosphoric ester hydrolase activity; GO:0016791 phosphatase activity; GO:0016788 hydrolase activity, acting on ester bonds;
B7FRU0	171	N	Predicted protein OS=Phaeodactylum tricornutum (strain CCAP 1055/1) OX=556484 GN=PHATRDRAFT_43309 PE=4 SV=1	PHATRDRAFT_43309	1	0.00606911	FN(1)VSLVGK	2	-0.68828	2	chloroplast
B7FRW2	149	N	Protein fucoxanthin chlorophyl a/c protein OS=Phaeodactylum tricornutum (strain CCAP 1055/1) OX=556484 GN=Lhcf4 PE=1 SV=1	Lhcf4	1	2.64355e-09	N(1)GAIDFGWDTFDEETQFKK	3	-1.0513	1	chloroplast	GO:0044267 cellular protein metabolic process; GO:0019684 photosynthesis, light reaction; GO:0044238 primary metabolic process; GO:0044237 cellular metabolic process; GO:0071704 organic substance metabolic process; GO:0008152 metabolic process; GO:0006091 generation of precursor metabolites and energy; GO:0018298 protein-chromophore linkage; GO:0044260 cellular macromolecule metabolic process; GO…	GO:0043229 intracellular organelle; GO:0016020 membrane; GO:0009535 chloroplast thylakoid membrane; GO:0044434 chloroplast part; GO:0005737 cytoplasm; GO:0044446 intracellular organelle part; GO:0009534 chloroplast thylakoid; GO:0042651 thylakoid membrane; GO:0031224 intrinsic component of membrane; GO:0044435 plastid part; GO:0044424 intracellular part; GO:0005623 cell; GO:0016021 integral compo…	GO:0097159 organic cyclic compound binding; GO:1901363 heterocyclic compound binding; GO:0016168 chlorophyll binding; GO:0046906 tetrapyrrole binding; GO:0005488 binding;				IPR023329;	Chlorophyll a/b binding protein domain;
B7FRW2	173	N	Protein fucoxanthin chlorophyl a/c protein OS=Phaeodactylum tricornutum (strain CCAP 1055/1) OX=556484 GN=Lhcf4 PE=1 SV=1	Lhcf4	1	0.000838325	RAIELN(1)QGR	3	0.24852	4	chloroplast	GO:0044267 cellular protein metabolic process; GO:0019684 photosynthesis, light reaction; GO:0044238 primary metabolic process; GO:0044237 cellular metabolic process; GO:0071704 organic substance metabolic process; GO:0008152 metabolic process; GO:0006091 generation of precursor metabolites and energy; GO:0018298 protein-chromophore linkage; GO:0044260 cellular macromolecule metabolic process; GO…	GO:0043229 intracellular organelle; GO:0016020 membrane; GO:0009535 chloroplast thylakoid membrane; GO:0044434 chloroplast part; GO:0005737 cytoplasm; GO:0044446 intracellular organelle part; GO:0009534 chloroplast thylakoid; GO:0042651 thylakoid membrane; GO:0031224 intrinsic component of membrane; GO:0044435 plastid part; GO:0044424 intracellular part; GO:0005623 cell; GO:0016021 integral compo…	GO:0097159 organic cyclic compound binding; GO:1901363 heterocyclic compound binding; GO:0016168 chlorophyll binding; GO:0046906 tetrapyrrole binding; GO:0005488 binding;				IPR023329;	Chlorophyll a/b binding protein domain;
B7FRW2	106	N	Protein fucoxanthin chlorophyl a/c protein OS=Phaeodactylum tricornutum (strain CCAP 1055/1) OX=556484 GN=Lhcf4 PE=1 SV=1	Lhcf4	1	0.000503231	TFAEIPN(1)GFAAFK	2	1.1994	1	chloroplast	GO:0044267 cellular protein metabolic process; GO:0019684 photosynthesis, light reaction; GO:0044238 primary metabolic process; GO:0044237 cellular metabolic process; GO:0071704 organic substance metabolic process; GO:0008152 metabolic process; GO:0006091 generation of precursor metabolites and energy; GO:0018298 protein-chromophore linkage; GO:0044260 cellular macromolecule metabolic process; GO…	GO:0043229 intracellular organelle; GO:0016020 membrane; GO:0009535 chloroplast thylakoid membrane; GO:0044434 chloroplast part; GO:0005737 cytoplasm; GO:0044446 intracellular organelle part; GO:0009534 chloroplast thylakoid; GO:0042651 thylakoid membrane; GO:0031224 intrinsic component of membrane; GO:0044435 plastid part; GO:0044424 intracellular part; GO:0005623 cell; GO:0016021 integral compo…	GO:0097159 organic cyclic compound binding; GO:1901363 heterocyclic compound binding; GO:0016168 chlorophyll binding; GO:0046906 tetrapyrrole binding; GO:0005488 binding;				IPR023329;	Chlorophyll a/b binding protein domain;
B7FRX1	380	N	Endodeoxyribonuclease OS=Phaeodactylum tricornutum (strain CCAP 1055/1) OX=556484 GN=PHATRDRAFT_54080 PE=4 SV=1	PHATRDRAFT_54080	1	0.00707608	AVRDDEIPLLLN(1)R	3	-0.81366	1	chloroplast	GO:0033554 cellular response to stress; GO:0051716 cellular response to stimulus; GO:0006725 cellular aromatic compound metabolic process; GO:0006950 response to stress; GO:0006259 DNA metabolic process; GO:1901360 organic cyclic compound metabolic process; GO:0006807 nitrogen compound metabolic process; GO:0044238 primary metabolic process; GO:0050896 response to stimulus; GO:0044237 cellular me…		GO:0000287 magnesium ion binding; GO:0043169 cation binding; GO:0046872 metal ion binding; GO:0005488 binding; GO:0043167 ion binding;
B7FS11	898	N	Predicted protein OS=Phaeodactylum tricornutum (strain CCAP 1055/1) OX=556484 GN=PHATRDRAFT_43370 PE=4 SV=1	PHATRDRAFT_43370	1	0.000118754	N(1)KTESLGSEVPSSFFK	3	-0.14119	1	chloroplast		GO:0031224 intrinsic component of membrane; GO:0016020 membrane; GO:0016021 integral component of membrane; GO:0044425 membrane part;	GO:0003824 catalytic activity;				IPR008928;	Six-hairpin glycosidase-like;
B7FS11	264	N	Predicted protein OS=Phaeodactylum tricornutum (strain CCAP 1055/1) OX=556484 GN=PHATRDRAFT_43370 PE=4 SV=1	PHATRDRAFT_43370	1	6.1683e-08	LETN(1)VTYFVLPEEDFGSFVK	3	1.5418	5	chloroplast		GO:0031224 intrinsic component of membrane; GO:0016020 membrane; GO:0016021 integral component of membrane; GO:0044425 membrane part;	GO:0003824 catalytic activity;				IPR008928;	Six-hairpin glycosidase-like;
B7FS16	509	N	9-cis-epoxycarotenoid dioxygenase OS=Phaeodactylum tricornutum (strain CCAP 1055/1) OX=556484 GN=PHATRDRAFT_43374 PE=3 SV=1	PHATRDRAFT_43374	1	7.74025e-10	FNLVN(1)DTESSTKGDVLGK	3	-0.7692	1	chloroplast	GO:0044699 single-organism process; GO:0008152 metabolic process; GO:0055114 oxidation-reduction process; GO:0044710 single-organism metabolic process;		GO:0016702 oxidoreductase activity, acting on single donors with incorporation of molecular oxygen, incorporation of two atoms of oxygen; GO:0016701 oxidoreductase activity, acting on single donors with incorporation of molecular oxygen; GO:0003824 catalytic activity; GO:0051213 dioxygenase activity; GO:0016491 oxidoreductase activity;
B7FS21	242	N	Predicted protein OS=Phaeodactylum tricornutum (strain CCAP 1055/1) OX=556484 GN=PHATRDRAFT_56626 PE=3 SV=1	PHATRDRAFT_56626	1	5.33051e-14	SSDGTTTASYPAVN(1)AIQQDSVCR	2	-0.97052	1	chloroplast	GO:0009165 nucleotide biosynthetic process; GO:0006725 cellular aromatic compound metabolic process; GO:0009167 purine ribonucleoside monophosphate metabolic process; GO:0009259 ribonucleotide metabolic process; GO:0009117 nucleotide metabolic process; GO:0044699 single-organism process; GO:0009058 biosynthetic process; GO:1901566 organonitrogen compound biosynthetic process; GO:0009156 ribonucle…		GO:0005524 ATP binding; GO:1901265 nucleoside phosphate binding; GO:0001882 nucleoside binding; GO:0043167 ion binding; GO:0016829 lyase activity; GO:0000166 nucleotide binding; GO:0004638 phosphoribosylaminoimidazole carboxylase activity; GO:0097159 organic cyclic compound binding; GO:1901363 heterocyclic compound binding; GO:0032549 ribonucleoside binding; GO:0097367 carbohydrate derivative bin…	K11808	ADE2; phosphoribosylaminoimidazole carboxylase [EC:4.1.1.21]	pti00230 Purine metabolism - Phaeodactylum tricornutum; pti01110 Biosynthesis of secondary metabolites - Phaeodactylum tricornutum; pti01100 Metabolic pathways - Phaeodactylum tricornutum;	IPR013815; IPR016185; IPR003135; IPR000031; IPR005875; IPR011761; IPR033747; IPR013816; IPR011054;	ATP-grasp fold, subdomain 1; Pre-ATP-grasp domain; ATP-grasp fold, ATP-dependent carboxylate-amine ligase-type; PurE domain; Phosphoribosylaminoimidazole carboxylase, ATPase subunit; ATP-grasp fold; Class I PurE; ATP-grasp fold, subdomain 2; Rudiment single hybrid motif;	F	KOG2835	Phosphoribosylamidoimidazole-succinocarboxamide synthase
B7FS69	1790	N	Predicted protein OS=Phaeodactylum tricornutum (strain CCAP 1055/1) OX=556484 GN=PHATRDRAFT_43423 PE=4 SV=1	PHATRDRAFT_43423	1	8.97164e-07	IAHVVSHPPVTN(1)SSLQGLTTEKF	4	0.16152	1	plasma membrane		GO:0031224 intrinsic component of membrane; GO:0016020 membrane; GO:0016021 integral component of membrane; GO:0044425 membrane part;
B7FS79	203	N	Predicted protein OS=Phaeodactylum tricornutum (strain CCAP 1055/1) OX=556484 GN=PHATRDRAFT_43432 PE=3 SV=1	PHATRDRAFT_43432	1	0.00960981	AVSTFPN(1)ATVAEYGR	2	-0.7944	1	chloroplast	GO:0006508 proteolysis; GO:0008152 metabolic process; GO:0043170 macromolecule metabolic process; GO:0019538 protein metabolic process; GO:0044238 primary metabolic process; GO:0071704 organic substance metabolic process;		GO:0070011 peptidase activity, acting on L-amino acid peptides; GO:0008234 cysteine-type peptidase activity; GO:0016787 hydrolase activity; GO:0008233 peptidase activity; GO:0003824 catalytic activity;	K08568			IPR000668;	Peptidase C1A, papain C-terminal;	O	KOG1543	Cysteine proteinase Cathepsin L
B7FSD0	145	N	Predicted protein (Fragment) OS=Phaeodactylum tricornutum (strain CCAP 1055/1) OX=556484 GN=PHATRDRAFT_4936 PE=3 SV=1	PHATRDRAFT_4936	1	0.00198396	IDYFPN(1)ATVAEYGLIDLDDFVVHK	3	-1.0667	2	cytoskeleton	GO:0006508 proteolysis; GO:0008152 metabolic process; GO:0043170 macromolecule metabolic process; GO:0019538 protein metabolic process; GO:0044238 primary metabolic process; GO:0071704 organic substance metabolic process;		GO:0070011 peptidase activity, acting on L-amino acid peptides; GO:0008234 cysteine-type peptidase activity; GO:0016787 hydrolase activity; GO:0008233 peptidase activity; GO:0003824 catalytic activity;	K08568			IPR000668;	Peptidase C1A, papain C-terminal;	O	KOG1543	Cysteine proteinase Cathepsin L
B7FSE2	539	N	Predicted protein OS=Phaeodactylum tricornutum (strain CCAP 1055/1) OX=556484 GN=PHATRDRAFT_43490 PE=3 SV=1	PHATRDRAFT_43490	1	0.000245921	KN(1)ESELLILQANK	3	-1.4001	1	chloroplast	GO:0044699 single-organism process; GO:0008152 metabolic process; GO:0055114 oxidation-reduction process; GO:0044710 single-organism metabolic process;		GO:0016702 oxidoreductase activity, acting on single donors with incorporation of molecular oxygen, incorporation of two atoms of oxygen; GO:0016701 oxidoreductase activity, acting on single donors with incorporation of molecular oxygen; GO:0003824 catalytic activity; GO:0051213 dioxygenase activity; GO:0016491 oxidoreductase activity;						Q	KOG1285	Beta, beta-carotene 15,15'-dioxygenase and related enzymes
B7FSF4	127	N	Glutaredoxin OS=Phaeodactylum tricornutum (strain CCAP 1055/1) OX=556484 GN=GLRXC1 PE=4 SV=1	GLRXC1	1	1.65455e-10	TVPN(1)VFVGGQHVGGNDDTQAAAASGK	3	2.3522	2	chloroplast	GO:0050794 regulation of cellular process; GO:0042592 homeostatic process; GO:0065008 regulation of biological quality; GO:0008152 metabolic process; GO:0050789 regulation of biological process; GO:0055114 oxidation-reduction process; GO:0044710 single-organism metabolic process; GO:0045454 cell redox homeostasis; GO:0044763 single-organism cellular process; GO:0019725 cellular homeostasis; GO:00…	GO:0005623 cell;	GO:0009055 electron carrier activity; GO:0015035 protein disulfide oxidoreductase activity; GO:0016667 oxidoreductase activity, acting on a sulfur group of donors; GO:0015036 disulfide oxidoreductase activity; GO:0003824 catalytic activity; GO:0016491 oxidoreductase activity;	K03676			IPR002109; IPR011899; IPR014025; IPR012336;	Glutaredoxin; Glutaredoxin, eukaryotic/virial; Glutaredoxin subgroup; Thioredoxin-like fold;	O	KOG1752	Glutaredoxin and related proteins
B7FSH0	345	N	Predicted protein OS=Phaeodactylum tricornutum (strain CCAP 1055/1) OX=556484 GN=PHATRDRAFT_32733 PE=4 SV=1	PHATRDRAFT_32733	1	8.37178e-05	PLVWEFN(1)GTK	2	-1.2496	4	chloroplast	GO:0006508 proteolysis; GO:0008152 metabolic process; GO:0043170 macromolecule metabolic process; GO:0019538 protein metabolic process; GO:0044238 primary metabolic process; GO:0071704 organic substance metabolic process;		GO:0070011 peptidase activity, acting on L-amino acid peptides; GO:0016787 hydrolase activity; GO:0008233 peptidase activity; GO:0008238 exopeptidase activity; GO:0003824 catalytic activity; GO:0016805 dipeptidase activity;
B7FSK5	70	N	Predicted protein OS=Phaeodactylum tricornutum (strain CCAP 1055/1) OX=556484 GN=PHATRDRAFT_43541 PE=4 SV=1	PHATRDRAFT_43541	1	0.0112461	FSYVHPPVN(1)GTK	2	0.3951	3	chloroplast							IPR029058; IPR000073;	Alpha/Beta hydrolase fold; Alpha/beta hydrolase fold-1;
B7FSK5	388	N	Predicted protein OS=Phaeodactylum tricornutum (strain CCAP 1055/1) OX=556484 GN=PHATRDRAFT_43541 PE=4 SV=1	PHATRDRAFT_43541	1	0.000492006	WN(1)ETKKPYDVITDWK	3	-0.36833	1	chloroplast							IPR029058; IPR000073;	Alpha/Beta hydrolase fold; Alpha/beta hydrolase fold-1;
B7FSM0	175	N	Predicted protein OS=Phaeodactylum tricornutum (strain CCAP 1055/1) OX=556484 GN=PHATRDRAFT_43552 PE=4 SV=1	PHATRDRAFT_43552	1	7.37708e-28	QSVINFVIN(1)ATDGKDECEGLKK	4	-0.7634	2	plasma membrane	GO:0055067 monovalent inorganic cation homeostasis; GO:0065008 regulation of biological quality; GO:0035725 sodium ion transmembrane transport; GO:0098655 cation transmembrane transport; GO:0034220 ion transmembrane transport; GO:0006885 regulation of pH; GO:0050801 ion homeostasis; GO:0098660 inorganic ion transmembrane transport; GO:0030001 metal ion transport; GO:0098771 inorganic ion homeosta…	GO:0031224 intrinsic component of membrane; GO:0016020 membrane; GO:0016021 integral component of membrane; GO:0044425 membrane part;	GO:0015298 solute:cation antiporter activity; GO:0022804 active transmembrane transporter activity; GO:0015291 secondary active transmembrane transporter activity; GO:0015075 ion transmembrane transporter activity; GO:0015299 solute:proton antiporter activity; GO:0022892 substrate-specific transporter activity; GO:0015077 monovalent inorganic cation transmembrane transporter activity; GO:0015078 …				IPR006153;	Cation/H+ exchanger;	P	KOG1965	Sodium/hydrogen exchanger protein
B7FSM1	117	N	Predicted protein OS=Phaeodactylum tricornutum (strain CCAP 1055/1) OX=556484 GN=PHATRDRAFT_32784 PE=4 SV=1	PHATRDRAFT_32784	1	0.000219356	RTN(1)QTLSSEDPLSYLVHEGGYTR	4	0.30297	1	chloroplast	GO:0050794 regulation of cellular process; GO:0010468 regulation of gene expression; GO:0006355 regulation of transcription, DNA-templated; GO:0031326 regulation of cellular biosynthetic process; GO:0080090 regulation of primary metabolic process; GO:0060255 regulation of macromolecule metabolic process; GO:0019219 regulation of nucleobase-containing compound metabolic process; GO:0010556 regulat…		GO:0097159 organic cyclic compound binding; GO:1901363 heterocyclic compound binding; GO:0003677 DNA binding; GO:0005515 protein binding; GO:0003690 double-stranded DNA binding; GO:0005488 binding; GO:0003676 nucleic acid binding;				IPR020683;	Ankyrin repeat-containing domain;	R	KOG0504	FOG: Ankyrin repeat
B7FSV5	155	N	Predicted protein OS=Phaeodactylum tricornutum (strain CCAP 1055/1) OX=556484 GN=PHATRDRAFT_43615 PE=4 SV=1	PHATRDRAFT_43615	1	0.0038345	TYQPPREN(1)ATYIDDPKDLR	4	0.21394	1	vacuolar membrane		GO:0016020 membrane;	GO:0008375 acetylglucosaminyltransferase activity; GO:0008194 UDP-glycosyltransferase activity; GO:0016757 transferase activity, transferring glycosyl groups; GO:0016758 transferase activity, transferring hexosyl groups; GO:0003824 catalytic activity; GO:0016740 transferase activity;
B7FSV5	606	N	Predicted protein OS=Phaeodactylum tricornutum (strain CCAP 1055/1) OX=556484 GN=PHATRDRAFT_43615 PE=4 SV=1	PHATRDRAFT_43615	1	5.75996e-09	LDSGEIEVTPGN(1)YSITGPR	3	-0.48617	2	vacuolar membrane		GO:0016020 membrane;	GO:0008375 acetylglucosaminyltransferase activity; GO:0008194 UDP-glycosyltransferase activity; GO:0016757 transferase activity, transferring glycosyl groups; GO:0016758 transferase activity, transferring hexosyl groups; GO:0003824 catalytic activity; GO:0016740 transferase activity;
B7FT10	336	N	Predicted protein OS=Phaeodactylum tricornutum (strain CCAP 1055/1) OX=556484 GN=PHATRDRAFT_43657 PE=3 SV=1	PHATRDRAFT_43657	1	9.50267e-21	N(1)SMSVETVTPSGTATASAPPR	3	0.35906	4	chloroplast	GO:0016043 cellular component organization; GO:0072657 protein localization to membrane; GO:0044763 single-organism cellular process; GO:0044699 single-organism process; GO:0044802 single-organism membrane organization; GO:0051641 cellular localization; GO:0051234 establishment of localization; GO:0045184 establishment of protein localization; GO:0070727 cellular macromolecule localization; GO:00…	GO:0031224 intrinsic component of membrane; GO:0016020 membrane; GO:0016021 integral component of membrane; GO:0044425 membrane part;		K03217	yidC; YidC/Oxa1 family membrane protein insertase	pti03060 Protein export - Phaeodactylum tricornutum;	IPR028055;	Membrane insertase YidC/Oxa1, C-terminal;	OU	KOG1239	Inner membrane protein translocase involved in respiratory chain assembly
B7FT32	358	N	Predicted protein OS=Phaeodactylum tricornutum (strain CCAP 1055/1) OX=556484 GN=PHATRDRAFT_43677 PE=4 SV=1	PHATRDRAFT_43677	1	0.00145541	N(1)STLFHAAR	2	-0.23541	1	chloroplast							IPR011991; IPR012340;	Winged helix-turn-helix DNA-binding domain; Nucleic acid-binding, OB-fold;	J	KOG2102	Exosomal 3'-5' exoribonuclease complex, subunit Rrp44/Dis3
B7FT57	192	N	Branched-chain-amino-acid aminotransferase OS=Phaeodactylum tricornutum (strain CCAP 1055/1) OX=556484 GN=PHATRDRAFT_43697 PE=3 SV=1	PHATRDRAFT_43697	1	0.000264724	VGGN(1)YASTMKPQAEAAAK	3	1.8365	1	cytoplasm	GO:0008652 cellular amino acid biosynthetic process; GO:0016053 organic acid biosynthetic process; GO:0044711 single-organism biosynthetic process; GO:0009082 branched-chain amino acid biosynthetic process; GO:0044281 small molecule metabolic process; GO:0044763 single-organism cellular process; GO:0006807 nitrogen compound metabolic process; GO:0044699 single-organism process; GO:0009058 biosynt…		GO:0052654 L-leucine transaminase activity; GO:0016769 transferase activity, transferring nitrogenous groups; GO:0004084 branched-chain-amino-acid transaminase activity; GO:0052656 L-isoleucine transaminase activity; GO:0008483 transaminase activity; GO:0003824 catalytic activity; GO:0016740 transferase activity; GO:0052655 L-valine transaminase activity;	K00826	E2.6.1.42; branched-chain amino acid aminotransferase [EC:2.6.1.42]	pti01130 Biosynthesis of antibiotics - Phaeodactylum tricornutum; pti01210 2-Oxocarboxylic acid metabolism - Phaeodactylum tricornutum; pti00290 Valine, leucine and isoleucine biosynthesis - Phaeodactylum tricornutum; pti00280 Valine, leucine and isoleucine degradation - Phaeodactylum tricornutum; pti01230 Biosynthesis of amino acids - Phaeodactylum tricornutum; pti00270 Cysteine and methionine m…			E	KOG0975	Branched chain aminotransferase BCAT1, pyridoxal phosphate enzymes type IV superfamily
B7FT89	246	N	Predicted protein OS=Phaeodactylum tricornutum (strain CCAP 1055/1) OX=556484 GN=PHATRDRAFT_43727 PE=4 SV=1	PHATRDRAFT_43727	1	0.000482852	N(1)STKVDSIMR	3	-0.34676	1	chloroplast		GO:0031224 intrinsic component of membrane; GO:0016020 membrane; GO:0016021 integral component of membrane; GO:0044425 membrane part;
B7FTC0	205	N	Predicted protein OS=Phaeodactylum tricornutum (strain CCAP 1055/1) OX=556484 GN=PHATRDRAFT_43750 PE=4 SV=1	PHATRDRAFT_43750	1	7.44709e-19	GRWPDNALEISSDGN(1)VTNK	2	-0.2756	3	chloroplast
B7FTG9	105	N	Predicted protein OS=Phaeodactylum tricornutum (strain CCAP 1055/1) OX=556484 GN=PHATRDRAFT_44251 PE=4 SV=1	PHATRDRAFT_44251	1	2.08425e-22	SEAVAFYN(1)HTLDGSR	2	0.29163	4	extracellular		GO:0031224 intrinsic component of membrane; GO:0016020 membrane; GO:0016021 integral component of membrane; GO:0044425 membrane part;	GO:0043169 cation binding; GO:0046872 metal ion binding; GO:0005509 calcium ion binding; GO:0005488 binding; GO:0043167 ion binding;				IPR011992; IPR002048;	EF-hand domain pair; EF-hand domain;
B7FTI9	728	N	Predicted protein OS=Phaeodactylum tricornutum (strain CCAP 1055/1) OX=556484 GN=PHATRDRAFT_44268 PE=4 SV=1	PHATRDRAFT_44268	1	2.8069e-07	N(1)LSMIDQNIVR	2	-0.50092	1	vacuolar membrane
B7FTM0	1445	N	Predicted protein OS=Phaeodactylum tricornutum (strain CCAP 1055/1) OX=556484 GN=PHATRDRAFT_44298 PE=4 SV=1	PHATRDRAFT_44298	1	6.65155e-05	N(1)GPVINTNSSSHK	2	1.4679	2	plasma membrane	GO:0006810 transport; GO:0055085 transmembrane transport; GO:0051179 localization; GO:0051234 establishment of localization;	GO:0031224 intrinsic component of membrane; GO:0016020 membrane; GO:0016021 integral component of membrane; GO:0044425 membrane part;	GO:0097159 organic cyclic compound binding; GO:1901363 heterocyclic compound binding; GO:0003723 RNA binding; GO:0005515 protein binding; GO:0005488 binding; GO:0003676 nucleic acid binding;	K03260	EIF4G; translation initiation factor 4G	pti03013 RNA transport - Phaeodactylum tricornutum;	IPR020846; IPR003891; IPR016024; IPR003890; IPR016021;	Major facilitator superfamily domain; Initiation factor eIF-4 gamma, MA3; Armadillo-type fold; MIF4G-like, type 3; MIF4G-like domain;	J	KOG0401	Translation initiation factor 4F, ribosome/mRNA-bridging subunit (eIF-4G)
B7FTM6	285	N	Predicted protein OS=Phaeodactylum tricornutum (strain CCAP 1055/1) OX=556484 GN=PHATRDRAFT_44302 PE=4 SV=1	PHATRDRAFT_44302	1	0.0179255	RPQQQQQQQQPTN(1)AAHR	4	0.01843	1	nucleus
B7FTP6	238	N	Predicted protein OS=Phaeodactylum tricornutum (strain CCAP 1055/1) OX=556484 GN=PHATRDRAFT_44320 PE=4 SV=1	PHATRDRAFT_44320	1	3.73113e-09	ARFN(1)ETLTFEGTEK	3	0.48911	1	chloroplast
B7FTP6	225	N	Predicted protein OS=Phaeodactylum tricornutum (strain CCAP 1055/1) OX=556484 GN=PHATRDRAFT_44320 PE=4 SV=1	PHATRDRAFT_44320	1	0.000281561	QSMGSMMVDYVCN(1)DTSK	2	-0.5547	2	chloroplast
B7FTT2	318	N	Predicted protein OS=Phaeodactylum tricornutum (strain CCAP 1055/1) OX=556484 GN=PHATRDRAFT_44348 PE=4 SV=1	PHATRDRAFT_44348	1	2.55223e-06	LDAN(1)ATEPSTHFPDSASVR	3	-0.13476	1	cytoplasm			GO:0043169 cation binding; GO:0046872 metal ion binding; GO:0005509 calcium ion binding; GO:0005488 binding; GO:0043167 ion binding;				IPR011992; IPR002048;	EF-hand domain pair; EF-hand domain;
B7FTT5	166	N	Predicted protein OS=Phaeodactylum tricornutum (strain CCAP 1055/1) OX=556484 GN=PHATRDRAFT_33767 PE=4 SV=1	PHATRDRAFT_33767	1	0.00257818	PLFVAPVN(1)R	2	3.6672	1	chloroplast	GO:0044699 single-organism process; GO:0008152 metabolic process; GO:0055114 oxidation-reduction process; GO:0044710 single-organism metabolic process;		GO:0016667 oxidoreductase activity, acting on a sulfur group of donors; GO:0033743 peptide-methionine (R)-S-oxide reductase activity; GO:0016671 oxidoreductase activity, acting on a sulfur group of donors, disulfide as acceptor; GO:0003824 catalytic activity; GO:0016491 oxidoreductase activity;				IPR002579; IPR011057;	Peptide methionine sulphoxide reductase MrsB; Mss4-like;
B7FTU7	25	N	Serine/threonine-protein phosphatase OS=Phaeodactylum tricornutum (strain CCAP 1055/1) OX=556484 GN=PHATRDRAFT_18899 PE=3 SV=1	PHATRDRAFT_18899	1	1.31621e-09	N(1)KKPGTPVDISVQDATQLCTQAR	4	0.55662	2	cytoplasm	GO:0044267 cellular protein metabolic process; GO:0044238 primary metabolic process; GO:0006470 protein dephosphorylation; GO:0016311 dephosphorylation; GO:0044237 cellular metabolic process; GO:0006796 phosphate-containing compound metabolic process; GO:0071704 organic substance metabolic process; GO:0008152 metabolic process; GO:0006793 phosphorus metabolic process; GO:0044260 cellular macromol…		GO:0042578 phosphoric ester hydrolase activity; GO:0003824 catalytic activity; GO:0016791 phosphatase activity; GO:0005488 binding; GO:0016788 hydrolase activity, acting on ester bonds; GO:0043167 ion binding; GO:0043169 cation binding; GO:0046872 metal ion binding; GO:0016787 hydrolase activity; GO:0004721 phosphoprotein phosphatase activity;	K06269	PPP1C; serine/threonine-protein phosphatase PP1 catalytic subunit [EC:3.1.3.16]	pti03015 mRNA surveillance pathway - Phaeodactylum tricornutum;	IPR029052; IPR004843; IPR031675; IPR006186;	Metallo-dependent phosphatase-like; Calcineurin-like phosphoesterase domain, ApaH type; Serine-threonine protein phosphatase, N-terminal; Serine/threonine-specific protein phosphatase/bis(5-nucleosyl)-tetraphosphatase;	TR	KOG0374	Serine/threonine specific protein phosphatase PP1, catalytic subunit
B7FTV7	130	N	Predicted protein (Fragment) OS=Phaeodactylum tricornutum (strain CCAP 1055/1) OX=556484 GN=PHATRDRAFT_10774 PE=3 SV=1	PHATRDRAFT_10774	1	6.35164e-06	GESAVASN(1)LTVQAHGFTK	3	0.18414	1	nucleus	GO:0006518 peptide metabolic process; GO:0043043 peptide biosynthetic process; GO:0044267 cellular protein metabolic process; GO:0006807 nitrogen compound metabolic process; GO:0009058 biosynthetic process; GO:0043603 cellular amide metabolic process; GO:0044238 primary metabolic process; GO:1901566 organonitrogen compound biosynthetic process; GO:1901576 organic substance biosynthetic process; G…	GO:0043229 intracellular organelle; GO:0005840 ribosome; GO:0043232 intracellular non-membrane-bounded organelle; GO:0005737 cytoplasm; GO:0044446 intracellular organelle part; GO:0032991 macromolecular complex; GO:0044424 intracellular part; GO:0005623 cell; GO:0044422 organelle part; GO:0043228 non-membrane-bounded organelle; GO:0043226 organelle; GO:0015934 large ribosomal subunit; GO:0044464 …	GO:0003735 structural constituent of ribosome; GO:0005198 structural molecule activity;				IPR021131;	Ribosomal protein L18e/L15P;	J	KOG0846	Mitochondrial/chloroplast ribosomal protein L15/L10
B7FTX3	224	N	Predicted protein OS=Phaeodactylum tricornutum (strain CCAP 1055/1) OX=556484 GN=PHATRDRAFT_44384 PE=4 SV=1	PHATRDRAFT_44384	1	7.14082e-05	APN(1)VSSIFER	2	0.26421	2	chloroplast	GO:0009072 aromatic amino acid family metabolic process; GO:0006725 cellular aromatic compound metabolic process; GO:0055114 oxidation-reduction process; GO:0044281 small molecule metabolic process; GO:0044763 single-organism cellular process; GO:1901360 organic cyclic compound metabolic process; GO:0006807 nitrogen compound metabolic process; GO:0044699 single-organism process; GO:0044238 primar…		GO:0016702 oxidoreductase activity, acting on single donors with incorporation of molecular oxygen, incorporation of two atoms of oxygen; GO:0003868 4-hydroxyphenylpyruvate dioxygenase activity; GO:0016701 oxidoreductase activity, acting on single donors with incorporation of molecular oxygen; GO:0003824 catalytic activity; GO:0051213 dioxygenase activity; GO:0016491 oxidoreductase activity;				IPR029068;	Glyoxalase/Bleomycin resistance protein/Dihydroxybiphenyl dioxygenase;
B7FTX9	281	N	Predicted protein OS=Phaeodactylum tricornutum (strain CCAP 1055/1) OX=556484 GN=PHATRDRAFT_44390 PE=4 SV=1	PHATRDRAFT_44390	1	0.00176655	TN(1)LSSHLYK	2	-0.16925	2	chloroplast		GO:0031224 intrinsic component of membrane; GO:0016020 membrane; GO:0016021 integral component of membrane; GO:0044425 membrane part;					IPR009959; IPR032710;	Polyketide cyclase SnoaL-like domain; NTF2-like domain;
B7FU13	297	N	Predicted protein OS=Phaeodactylum tricornutum (strain CCAP 1055/1) OX=556484 GN=PHATRDRAFT_44417 PE=4 SV=1	PHATRDRAFT_44417	1	2.30846e-08	ALQLPPN(1)FTMIDHDGTLVTTQAQNLYSIR	3	-0.079384	2	chloroplast	GO:0044699 single-organism process; GO:0008152 metabolic process; GO:0055114 oxidation-reduction process; GO:0044710 single-organism metabolic process;		GO:0097159 organic cyclic compound binding; GO:1901363 heterocyclic compound binding; GO:1901265 nucleoside phosphate binding; GO:0050660 flavin adenine dinucleotide binding; GO:0003824 catalytic activity; GO:0005488 binding; GO:0043167 ion binding; GO:0043168 anion binding; GO:0000166 nucleotide binding; GO:0048037 cofactor binding; GO:0016491 oxidoreductase activity; GO:0036094 small molecule b…				IPR006076; IPR002938; IPR023753;	FAD dependent oxidoreductase; FAD-binding domain; FAD/NAD(P)-binding domain;	CR	KOG2614	Kynurenine 3-monooxygenase and related flavoprotein monooxygenases
B7FU21	527	N	Mannosyltransferase OS=Phaeodactylum tricornutum (strain CCAP 1055/1) OX=556484 GN=PHATRDRAFT_44425 PE=3 SV=1	PHATRDRAFT_44425	1	2.07976e-09	VSN(1)SSTYTHMLSESK	3	-1.7859	1	plasma membrane		GO:0043229 intracellular organelle; GO:0016020 membrane; GO:0042175 nuclear outer membrane-endoplasmic reticulum membrane network; GO:0005783 endoplasmic reticulum; GO:0044446 intracellular organelle part; GO:0005737 cytoplasm; GO:0031224 intrinsic component of membrane; GO:0012505 endomembrane system; GO:0044424 intracellular part; GO:0005623 cell; GO:0016021 integral component of membrane; GO:0…	GO:0016757 transferase activity, transferring glycosyl groups; GO:0003824 catalytic activity; GO:0016740 transferase activity;	K03847	ALG12; alpha-1,6-mannosyltransferase [EC:2.4.1.260]	pti00510 N-Glycan biosynthesis - Phaeodactylum tricornutum; pti01100 Metabolic pathways - Phaeodactylum tricornutum;			MU	KOG2516	Protein involved in dolichol pathway for N-glycosylation (mannosyltransferase family)
B7FU83	150	N	Predicted protein OS=Phaeodactylum tricornutum (strain CCAP 1055/1) OX=556484 GN=PHATRDRAFT_10835 PE=3 SV=1	PHATRDRAFT_10835	1	5.30583e-07	GAN(1)ITDIIVLVVAADDGVK	3	-2.5165	2	cytoplasm	GO:0006518 peptide metabolic process; GO:0043043 peptide biosynthetic process; GO:0044267 cellular protein metabolic process; GO:0006807 nitrogen compound metabolic process; GO:0009058 biosynthetic process; GO:0043603 cellular amide metabolic process; GO:0044238 primary metabolic process; GO:1901566 organonitrogen compound biosynthetic process; GO:0044237 cellular metabolic process; GO:1901576 or…	GO:0005623 cell; GO:0005622 intracellular; GO:0044464 cell part;	GO:0003723 RNA binding; GO:1901265 nucleoside phosphate binding; GO:0001882 nucleoside binding; GO:0043167 ion binding; GO:0016817 hydrolase activity, acting on acid anhydrides; GO:0003743 translation initiation factor activity; GO:0016787 hydrolase activity; GO:0000166 nucleotide binding; GO:0017111 nucleoside-triphosphatase activity; GO:1901363 heterocyclic compound binding; GO:0097159 organic …				IPR023115; IPR006847; IPR005225; IPR027417; IPR000795; IPR009000;	Translation initiation factor IF- 2, domain 3; Translation initiation factor IF-2, N-terminal; Small GTP-binding protein domain; P-loop containing nucleoside triphosphate hydrolase; Transcription factor, GTP-binding domain; Translation protein, beta-barrel domain;
B7FU84	85	N	Predicted protein OS=Phaeodactylum tricornutum (strain CCAP 1055/1) OX=556484 GN=PHATRDRAFT_33920 PE=4 SV=1	PHATRDRAFT_33920	1	0.0105065	N(1)WSVAAVK	2	-0.29348	1	plasma membrane		GO:0031224 intrinsic component of membrane; GO:0016020 membrane; GO:0016021 integral component of membrane; GO:0044425 membrane part;
B7FUA2	359	N	Predicted protein OS=Phaeodactylum tricornutum (strain CCAP 1055/1) OX=556484 GN=PHATRDRAFT_44486 PE=4 SV=1	PHATRDRAFT_44486	1	2.10119e-38	LTSAASGN(1)ETELALLALEYEYYNK	2	-0.06596	4	chloroplast		GO:0031224 intrinsic component of membrane; GO:0016020 membrane; GO:0016021 integral component of membrane; GO:0044425 membrane part;
B7FUA4	278	N	Predicted protein OS=Phaeodactylum tricornutum (strain CCAP 1055/1) OX=556484 GN=PHATRDRAFT_44488 PE=4 SV=1	PHATRDRAFT_44488	1	2.37758e-23	PVLASN(1)GTSMYWGVTR	2	0.83493	40	extracellular			GO:0005515 protein binding; GO:0005488 binding;				IPR015943;	WD40/YVTN repeat-like-containing domain;
B7FUA8	350	N	Predicted protein OS=Phaeodactylum tricornutum (strain CCAP 1055/1) OX=556484 GN=PHATRDRAFT_44492 PE=4 SV=1	PHATRDRAFT_44492	1	3.00653e-06	KGEN(1)ISIQELPLSFAK	3	1.0535	1	chloroplast	GO:0009064 glutamine family amino acid metabolic process; GO:0008652 cellular amino acid biosynthetic process; GO:0006526 arginine biosynthetic process; GO:0016053 organic acid biosynthetic process; GO:0044711 single-organism biosynthetic process; GO:0044281 small molecule metabolic process; GO:0044763 single-organism cellular process; GO:0006525 arginine metabolic process; GO:0044699 single-orga…	GO:0044424 intracellular part; GO:0005623 cell; GO:0044464 cell part; GO:0005622 intracellular; GO:0005737 cytoplasm;	GO:0004042 acetyl-CoA:L-glutamate N-acetyltransferase activity; GO:0016746 transferase activity, transferring acyl groups; GO:0008080 N-acetyltransferase activity; GO:0016747 transferase activity, transferring acyl groups other than amino-acyl groups; GO:0016740 transferase activity; GO:0003824 catalytic activity; GO:0016407 acetyltransferase activity; GO:0016410 N-acyltransferase activity;				IPR001048;	Aspartate/glutamate/uridylate kinase;
B7FUB7	567	N	ER luminal binding protein OS=Phaeodactylum tricornutum (strain CCAP 1055/1) OX=556484 GN=BiP PE=3 SV=1	BiP	1	0.000168241	N(1)GLESYLYNLK	2	0.2174	1	chloroplast			GO:0005524 ATP binding; GO:1901265 nucleoside phosphate binding; GO:0001882 nucleoside binding; GO:0043167 ion binding; GO:0000166 nucleotide binding; GO:0097159 organic cyclic compound binding; GO:1901363 heterocyclic compound binding; GO:0032549 ribonucleoside binding; GO:0097367 carbohydrate derivative binding; GO:0032553 ribonucleotide binding; GO:0005488 binding; GO:0032550 purine ribonucleo…	K09490	HSPA5; heat shock 70kDa protein 5	pti03060 Protein export - Phaeodactylum tricornutum; pti04141 Protein processing in endoplasmic reticulum - Phaeodactylum tricornutum;	IPR029048; IPR029047;	Heat shock protein 70kD, C-terminal domain; Heat shock protein 70kD, peptide-binding domain;	O	KOG0100	Molecular chaperones GRP78/BiP/KAR2, HSP70 superfamily
B7FUD8	201	N	Predicted protein (Fragment) OS=Phaeodactylum tricornutum (strain CCAP 1055/1) OX=556484 GN=PHATRDRAFT_10747 PE=4 SV=1	PHATRDRAFT_10747	1	1.20886e-05	AKPPTGGLIVSGEDTLN(1)SGEISR	3	-0.98078	1	chloroplast							IPR016040;	NAD(P)-binding domain;	G	KOG1203	Predicted dehydrogenase
B7FUD9	70	N	Predicted protein OS=Phaeodactylum tricornutum (strain CCAP 1055/1) OX=556484 GN=PHATRDRAFT_44519 PE=4 SV=1	PHATRDRAFT_44519	1	0.00239635	FDGN(1)VTLVTK	2	0.80803	2	cytoplasm
B7FUE1	76	N	Predicted protein OS=Phaeodactylum tricornutum (strain CCAP 1055/1) OX=556484 GN=PHATRDRAFT_44520 PE=4 SV=1	PHATRDRAFT_44520	1	1.22347e-15	LASTN(1)ISASEYGDIQR	2	-0.73594	1	chloroplast
B7FUI8	37	N	Predicted protein OS=Phaeodactylum tricornutum (strain CCAP 1055/1) OX=556484 GN=PHATRDRAFT_34028 PE=4 SV=1	PHATRDRAFT_34028	1	2.72485e-20	LADFN(1)DSTLTGTVDHSK	2	-0.3707	3	cytoplasm							IPR006869;	Domain of unknown function DUF547;
B7FUJ2	217	N	Gelosin/severin like protein OS=Phaeodactylum tricornutum (strain CCAP 1055/1) OX=556484 GN=GEL3 PE=4 SV=1	GEL3	1	2.17539e-12	AN(1)SLAESMCTQGTVK	2	-0.76213	2	nucleus			GO:0003779 actin binding; GO:0005515 protein binding; GO:0008092 cytoskeletal protein binding; GO:0005488 binding;	K05768			IPR029006; IPR007123;	ADF-H/Gelsolin-like domain; Gelsolin-like domain;	Z	KOG0443	Actin regulatory proteins (gelsolin/villin family)
B7FUL0	297	N	Hydroxymethylbutenyl diphosphate reductase OS=Phaeodactylum tricornutum (strain CCAP 1055/1) OX=556484 GN=HDR PE=3 SV=1	HDR	1	1.8689e-05	VGLAN(1)QTTMYK	2	0.031724	3	chloroplast	GO:0008654 phospholipid biosynthetic process; GO:0044699 single-organism process; GO:0009058 biosynthetic process; GO:0044255 cellular lipid metabolic process; GO:0044237 cellular metabolic process; GO:0050993 dimethylallyl diphosphate metabolic process; GO:0006796 phosphate-containing compound metabolic process; GO:0071704 organic substance metabolic process; GO:0008610 lipid biosynthetic proces…		GO:0016725 oxidoreductase activity, acting on CH or CH2 groups; GO:0016726 oxidoreductase activity, acting on CH or CH2 groups, NAD or NADP as acceptor; GO:0003824 catalytic activity; GO:0005488 binding; GO:0043167 ion binding; GO:0043169 cation binding; GO:0046872 metal ion binding; GO:0051745 4-hydroxy-3-methylbut-2-en-1-yl diphosphate reductase activity; GO:0016491 oxidoreductase activity;	K03527	ispH; 4-hydroxy-3-methylbut-2-en-1-yl diphosphate reductase [EC:1.17.7.4]	pti01130 Biosynthesis of antibiotics - Phaeodactylum tricornutum; pti01110 Biosynthesis of secondary metabolites - Phaeodactylum tricornutum; pti01100 Metabolic pathways - Phaeodactylum tricornutum; pti00900 Terpenoid backbone biosynthesis - Phaeodactylum tricornutum;
B7FUL9	59	N	Predicted protein OS=Phaeodactylum tricornutum (strain CCAP 1055/1) OX=556484 GN=PHATRDRAFT_34061 PE=4 SV=1	PHATRDRAFT_34061	1	3.55266e-22	GGGSGLAVQPN(1)MDEGPDRDAVFGLAEN(1)ATAEDSGQSR	4	1.2003	2	nucleus			GO:0005515 protein binding; GO:0005488 binding;	K14012	SHP1; UBX domain-containing protein 1	pti04141 Protein processing in endoplasmic reticulum - Phaeodactylum tricornutum;	IPR029071; IPR001012; IPR012989;	Ubiquitin-related domain; UBX domain; SEP domain;	Y	KOG2086	Protein tyrosine phosphatase SHP1/Cofactor for p97 ATPase-mediated vesicle membrane fusion
B7FUL9	43	N	Predicted protein OS=Phaeodactylum tricornutum (strain CCAP 1055/1) OX=556484 GN=PHATRDRAFT_34061 PE=4 SV=1	PHATRDRAFT_34061	1	2.13552e-08	GGGSGLAVQPN(1)MDEGPDRDAVFGLAEN(1)ATAEDSGQSR	4	1.2003	1	nucleus			GO:0005515 protein binding; GO:0005488 binding;	K14012	SHP1; UBX domain-containing protein 1	pti04141 Protein processing in endoplasmic reticulum - Phaeodactylum tricornutum;	IPR029071; IPR001012; IPR012989;	Ubiquitin-related domain; UBX domain; SEP domain;	Y	KOG2086	Protein tyrosine phosphatase SHP1/Cofactor for p97 ATPase-mediated vesicle membrane fusion
B7FUM8	54	N	Predicted protein OS=Phaeodactylum tricornutum (strain CCAP 1055/1) OX=556484 GN=PHATRDRAFT_44603 PE=3 SV=1	PHATRDRAFT_44603	1	0.00230634	YAN(1)ATYVAASK	2	0.023001	3	chloroplast	GO:0009116 nucleoside metabolic process; GO:0042278 purine nucleoside metabolic process; GO:0009167 purine ribonucleoside monophosphate metabolic process; GO:0090662 ATP hydrolysis coupled transmembrane transport; GO:0009117 nucleotide metabolic process; GO:0044699 single-organism process; GO:0046129 purine ribonucleoside biosynthetic process; GO:0009163 nucleoside biosynthetic process; GO:000905…	GO:0016020 membrane;	GO:0022804 active transmembrane transporter activity; GO:0042625 ATPase coupled ion transmembrane transporter activity; GO:0015075 ion transmembrane transporter activity; GO:0022853 active ion transmembrane transporter activity; GO:0015399 primary active transmembrane transporter activity; GO:0022892 substrate-specific transporter activity; GO:0044769 ATPase activity, coupled to transmembrane mov…	K02137	ATPeF0O; F-type H+-transporting ATPase subunit O	pti00190 Oxidative phosphorylation - Phaeodactylum tricornutum; pti01100 Metabolic pathways - Phaeodactylum tricornutum;	IPR026015;	F1F0 ATP synthase OSCP/delta subunit, N-terminal domain;	C	KOG1662	Mitochondrial F1F0-ATP synthase, subunit OSCP/ATP5
B7FUQ9	317	N	Predicted protein OS=Phaeodactylum tricornutum (strain CCAP 1055/1) OX=556484 GN=PHATRDRAFT_44629 PE=4 SV=1	PHATRDRAFT_44629	1	8.86706e-14	LVYTHAN(1)STLVNAR	3	2.0633	3	chloroplast
B7FUR9	573	N	Predicted protein OS=Phaeodactylum tricornutum (strain CCAP 1055/1) OX=556484 GN=PHATRDRAFT_44638 PE=4 SV=1	PHATRDRAFT_44638	1	3.25142e-08	VN(1)LTAPFLQVVPR	3	-1.6249	4	chloroplast	GO:0032502 developmental process; GO:0007399 nervous system development; GO:0044707 single-multicellular organism process; GO:0030154 cell differentiation; GO:0044767 single-organism developmental process; GO:0048731 system development; GO:0048869 cellular developmental process; GO:0044763 single-organism cellular process; GO:0044699 single-organism process; GO:0022008 neurogenesis; GO:0007275 mu…	GO:0043229 intracellular organelle; GO:0016020 membrane; GO:0005737 cytoplasm; GO:0031224 intrinsic component of membrane; GO:0044424 intracellular part; GO:0005623 cell; GO:0016021 integral component of membrane; GO:0043231 intracellular membrane-bounded organelle; GO:0043226 organelle; GO:0044425 membrane part; GO:0005622 intracellular; GO:0044464 cell part; GO:0005764 lysosome; GO:0005773 vacu…
B7FUS2	128	N	Predicted protein OS=Phaeodactylum tricornutum (strain CCAP 1055/1) OX=556484 GN=PHATRDRAFT_44639 PE=4 SV=1	PHATRDRAFT_44639	1	7.86743e-07	LN(1)LTSCLLAR	3	-1.9889	31	plasma membrane		GO:0031224 intrinsic component of membrane; GO:0016020 membrane; GO:0016021 integral component of membrane; GO:0044425 membrane part;					IPR024370;	PBP domain;
B7FUW2	233	N	Predicted protein OS=Phaeodactylum tricornutum (strain CCAP 1055/1) OX=556484 GN=PHATRDRAFT_41857 PE=4 SV=1	PHATRDRAFT_41857	1	4.5443e-09	GEGIPHEGN(1)YSSWLEAK	3	1.8848	2	cytoplasm			GO:0005524 ATP binding; GO:1901265 nucleoside phosphate binding; GO:0001882 nucleoside binding; GO:0043167 ion binding; GO:0016817 hydrolase activity, acting on acid anhydrides; GO:0016787 hydrolase activity; GO:0000166 nucleotide binding; GO:0017111 nucleoside-triphosphatase activity; GO:0016887 ATPase activity; GO:0097159 organic cyclic compound binding; GO:1901363 heterocyclic compound binding…				IPR003593; IPR032781; IPR003439; IPR027417;	AAA+ ATPase domain; ABC-transporter extension domain; ABC transporter-like; P-loop containing nucleoside triphosphate hydrolase;	R	KOG0927	Predicted transporter (ABC superfamily)
B7FUZ8	233	N	Predicted protein OS=Phaeodactylum tricornutum (strain CCAP 1055/1) OX=556484 GN=PHATRDRAFT_34192 PE=4 SV=1	PHATRDRAFT_34192	1	9.933e-09	QTLELALAN(1)ETKR	2	-1.7035	2	endoplasmic reticulum
B7FV16	197	N	Carboxypeptidase (Fragment) OS=Phaeodactylum tricornutum (strain CCAP 1055/1) OX=556484 GN=PHATRDRAFT_11204 PE=3 SV=1	PHATRDRAFT_11204	1	1.87295e-05	WYPEMGYN(1)N(1)SHGIQVFDK	3	0.71012	2	nucleus	GO:0006508 proteolysis; GO:0008152 metabolic process; GO:0043170 macromolecule metabolic process; GO:0019538 protein metabolic process; GO:0044238 primary metabolic process; GO:0071704 organic substance metabolic process;		GO:0004180 carboxypeptidase activity; GO:0008233 peptidase activity; GO:0008238 exopeptidase activity; GO:0017171 serine hydrolase activity; GO:0003824 catalytic activity; GO:0008236 serine-type peptidase activity; GO:0070011 peptidase activity, acting on L-amino acid peptides; GO:0004185 serine-type carboxypeptidase activity; GO:0016787 hydrolase activity; GO:0070008 serine-type exopeptidase act…	K13289			IPR029058;	Alpha/Beta hydrolase fold;	OE	KOG1282	Serine carboxypeptidases (lysosomal cathepsin A)
B7FV16	196	N	Carboxypeptidase (Fragment) OS=Phaeodactylum tricornutum (strain CCAP 1055/1) OX=556484 GN=PHATRDRAFT_11204 PE=3 SV=1	PHATRDRAFT_11204	1	1.03981e-13	WYPEMGYN(1)N(1)SHGIQVFDK	3	0.71012	16	nucleus	GO:0006508 proteolysis; GO:0008152 metabolic process; GO:0043170 macromolecule metabolic process; GO:0019538 protein metabolic process; GO:0044238 primary metabolic process; GO:0071704 organic substance metabolic process;		GO:0004180 carboxypeptidase activity; GO:0008233 peptidase activity; GO:0008238 exopeptidase activity; GO:0017171 serine hydrolase activity; GO:0003824 catalytic activity; GO:0008236 serine-type peptidase activity; GO:0070011 peptidase activity, acting on L-amino acid peptides; GO:0004185 serine-type carboxypeptidase activity; GO:0016787 hydrolase activity; GO:0070008 serine-type exopeptidase act…	K13289			IPR029058;	Alpha/Beta hydrolase fold;	OE	KOG1282	Serine carboxypeptidases (lysosomal cathepsin A)
B7FV27	38	N	Predicted protein OS=Phaeodactylum tricornutum (strain CCAP 1055/1) OX=556484 GN=PHATRDRAFT_34522 PE=4 SV=1	PHATRDRAFT_34522	1	4.55792e-12	LVGN(1)ETVLHQGWR	3	-1.3576	1	cytoplasm			GO:0016787 hydrolase activity; GO:0003824 catalytic activity;				IPR015797; IPR000086;	NUDIX hydrolase domain-like; NUDIX hydrolase domain;
B7FV27	28	N	Predicted protein OS=Phaeodactylum tricornutum (strain CCAP 1055/1) OX=556484 GN=PHATRDRAFT_34522 PE=4 SV=1	PHATRDRAFT_34522	1	2.32224e-09	GWHGDAIIPVN(1)QTLDFR	3	-1.2134	2	cytoplasm			GO:0016787 hydrolase activity; GO:0003824 catalytic activity;				IPR015797; IPR000086;	NUDIX hydrolase domain-like; NUDIX hydrolase domain;
B7FV27	202	N	Predicted protein OS=Phaeodactylum tricornutum (strain CCAP 1055/1) OX=556484 GN=PHATRDRAFT_34522 PE=4 SV=1	PHATRDRAFT_34522	1	3.26305e-09	TYIHDGN(1)LTVVGGWAVQR	3	-0.42109	2	cytoplasm			GO:0016787 hydrolase activity; GO:0003824 catalytic activity;				IPR015797; IPR000086;	NUDIX hydrolase domain-like; NUDIX hydrolase domain;
B7FV36	370	N	Predicted protein OS=Phaeodactylum tricornutum (strain CCAP 1055/1) OX=556484 GN=PHATRDRAFT_44967 PE=4 SV=1	PHATRDRAFT_44967	1	0.00140029	N(1)VSKGEIVTVAPLHVATHAALK	4	0.57025	1	nucleus			GO:0005515 protein binding; GO:0005488 binding;				IPR001214;	SET domain;
B7FV36	341	N	Predicted protein OS=Phaeodactylum tricornutum (strain CCAP 1055/1) OX=556484 GN=PHATRDRAFT_44967 PE=4 SV=1	PHATRDRAFT_44967	1	0.000105275	RPDNTPSVWTALEN(1)R	3	-0.62215	1	nucleus			GO:0005515 protein binding; GO:0005488 binding;				IPR001214;	SET domain;
B7FVE3	104	N	Predicted protein OS=Phaeodactylum tricornutum (strain CCAP 1055/1) OX=556484 GN=PHATRDRAFT_26382 PE=4 SV=1	PHATRDRAFT_26382	1	4.62016e-15	AVEN(1)AMDGCDAAITTLGGATSDGGKR	3	-1.9294	3	chloroplast							IPR016040;	NAD(P)-binding domain;	G	KOG1203	Predicted dehydrogenase
B7FVF5	623	N	Fumarate reductase flavoprotein OS=Phaeodactylum tricornutum (strain CCAP 1055/1) OX=556484 GN=PHATRDRAFT_51720 PE=4 SV=1	PHATRDRAFT_51720	1	1.03401e-24	IGSFN(1)ETLKEDFLTTNK	3	1.2367	5	chloroplast	GO:0044699 single-organism process; GO:0008152 metabolic process; GO:0055114 oxidation-reduction process; GO:0044710 single-organism metabolic process;		GO:0016627 oxidoreductase activity, acting on the CH-CH group of donors; GO:0000104 succinate dehydrogenase activity; GO:0003824 catalytic activity; GO:0016491 oxidoreductase activity;				IPR027477; IPR003953; IPR001199; IPR023753;	Succinate dehydrogenase/fumarate reductase flavoprotein, catalytic domain; FAD-dependent oxidoreductase 2, FAD binding domain; Cytochrome b5-like heme/steroid binding domain; FAD/NAD(P)-binding domain;	C	KOG2404	Fumarate reductase, flavoprotein subunit
B7FVF5	634	N	Fumarate reductase flavoprotein OS=Phaeodactylum tricornutum (strain CCAP 1055/1) OX=556484 GN=PHATRDRAFT_51720 PE=4 SV=1	PHATRDRAFT_51720	1	1.03401e-24	IGSFN(1)ETLKEDFLTTN(1)K	2	1.5127	3	chloroplast	GO:0044699 single-organism process; GO:0008152 metabolic process; GO:0055114 oxidation-reduction process; GO:0044710 single-organism metabolic process;		GO:0016627 oxidoreductase activity, acting on the CH-CH group of donors; GO:0000104 succinate dehydrogenase activity; GO:0003824 catalytic activity; GO:0016491 oxidoreductase activity;				IPR027477; IPR003953; IPR001199; IPR023753;	Succinate dehydrogenase/fumarate reductase flavoprotein, catalytic domain; FAD-dependent oxidoreductase 2, FAD binding domain; Cytochrome b5-like heme/steroid binding domain; FAD/NAD(P)-binding domain;	C	KOG2404	Fumarate reductase, flavoprotein subunit
B7FVF5	117	N	Fumarate reductase flavoprotein OS=Phaeodactylum tricornutum (strain CCAP 1055/1) OX=556484 GN=PHATRDRAFT_51720 PE=4 SV=1	PHATRDRAFT_51720	1	1.69639e-15	ASSGIN(0.011)AYRDDN(0.989)GADALEVFRN(1)DTIR	4	-2.4097	4	chloroplast	GO:0044699 single-organism process; GO:0008152 metabolic process; GO:0055114 oxidation-reduction process; GO:0044710 single-organism metabolic process;		GO:0016627 oxidoreductase activity, acting on the CH-CH group of donors; GO:0000104 succinate dehydrogenase activity; GO:0003824 catalytic activity; GO:0016491 oxidoreductase activity;				IPR027477; IPR003953; IPR001199; IPR023753;	Succinate dehydrogenase/fumarate reductase flavoprotein, catalytic domain; FAD-dependent oxidoreductase 2, FAD binding domain; Cytochrome b5-like heme/steroid binding domain; FAD/NAD(P)-binding domain;	C	KOG2404	Fumarate reductase, flavoprotein subunit
B7FVG6	185	N	Predicted protein OS=Phaeodactylum tricornutum (strain CCAP 1055/1) OX=556484 GN=PHATRDRAFT_44738 PE=3 SV=1	PHATRDRAFT_44738	1	0.00121891	VALN(1)VTSK	2	-0.71647	3	chloroplast	GO:0006810 transport; GO:0051179 localization; GO:0051234 establishment of localization;	GO:0043229 intracellular organelle; GO:0016020 membrane; GO:0005783 endoplasmic reticulum; GO:0005737 cytoplasm; GO:0031224 intrinsic component of membrane; GO:0012505 endomembrane system; GO:0044424 intracellular part; GO:0005623 cell; GO:0016021 integral component of membrane; GO:0043231 intracellular membrane-bounded organelle; GO:0043226 organelle; GO:0005622 intracellular; GO:0044464 cell pa…					IPR009038;	GOLD domain;
B7FVN3	542	N	Mannosyltransferase OS=Phaeodactylum tricornutum (strain CCAP 1055/1) OX=556484 GN=PHATRDRAFT_44790 PE=3 SV=1	PHATRDRAFT_44790	1	5.31949e-14	FGN(1)WTLGSDFLAPNYR	2	1.0187	2	plasma membrane		GO:0043229 intracellular organelle; GO:0016020 membrane; GO:0042175 nuclear outer membrane-endoplasmic reticulum membrane network; GO:0005783 endoplasmic reticulum; GO:0044446 intracellular organelle part; GO:0005737 cytoplasm; GO:0031224 intrinsic component of membrane; GO:0012505 endomembrane system; GO:0044424 intracellular part; GO:0005623 cell; GO:0016021 integral component of membrane; GO:0…	GO:0016757 transferase activity, transferring glycosyl groups; GO:0003824 catalytic activity; GO:0016740 transferase activity;	K05286	PIGB; GPI mannosyltransferase 3 [EC:2.4.1.-]	pti00563 Glycosylphosphatidylinositol (GPI)-anchor biosynthesis - Phaeodactylum tricornutum; pti01100 Metabolic pathways - Phaeodactylum tricornutum;			MO	KOG1771	GPI-alpha-mannosyltransferase III (GPI10/PIG-B) involved in glycosylphosphatidylinositol anchor biosynthesis
B7FVN3	496	N	Mannosyltransferase OS=Phaeodactylum tricornutum (strain CCAP 1055/1) OX=556484 GN=PHATRDRAFT_44790 PE=3 SV=1	PHATRDRAFT_44790	1	1.26052e-06	AYFPCLNDENLCTAN(1)ATR	3	0.39182	1	plasma membrane		GO:0043229 intracellular organelle; GO:0016020 membrane; GO:0042175 nuclear outer membrane-endoplasmic reticulum membrane network; GO:0005783 endoplasmic reticulum; GO:0044446 intracellular organelle part; GO:0005737 cytoplasm; GO:0031224 intrinsic component of membrane; GO:0012505 endomembrane system; GO:0044424 intracellular part; GO:0005623 cell; GO:0016021 integral component of membrane; GO:0…	GO:0016757 transferase activity, transferring glycosyl groups; GO:0003824 catalytic activity; GO:0016740 transferase activity;	K05286	PIGB; GPI mannosyltransferase 3 [EC:2.4.1.-]	pti00563 Glycosylphosphatidylinositol (GPI)-anchor biosynthesis - Phaeodactylum tricornutum; pti01100 Metabolic pathways - Phaeodactylum tricornutum;			MO	KOG1771	GPI-alpha-mannosyltransferase III (GPI10/PIG-B) involved in glycosylphosphatidylinositol anchor biosynthesis
B7FVS1	206	N	Predicted protein OS=Phaeodactylum tricornutum (strain CCAP 1055/1) OX=556484 GN=PHATRDRAFT_44822 PE=4 SV=1	PHATRDRAFT_44822	1	0.0021694	LN(1)ASELCK	2	-0.53151	1	chloroplast							IPR011611; IPR029056;	Carbohydrate kinase PfkB; Ribokinase-like;
B7FVX8	104	N	Predicted protein OS=Phaeodactylum tricornutum (strain CCAP 1055/1) OX=556484 GN=PHATRDRAFT_44868 PE=4 SV=1	PHATRDRAFT_44868	1	2.22935e-05	LLEEATN(1)FTIGDK	2	-0.85554	3	chloroplast	GO:0006508 proteolysis; GO:0008152 metabolic process; GO:0043170 macromolecule metabolic process; GO:0019538 protein metabolic process; GO:0044238 primary metabolic process; GO:0071704 organic substance metabolic process;	GO:0044424 intracellular part; GO:0005623 cell; GO:0005622 intracellular; GO:0044464 cell part; GO:0005737 cytoplasm;	GO:0008233 peptidase activity; GO:0008238 exopeptidase activity; GO:0046914 transition metal ion binding; GO:0003824 catalytic activity; GO:0005488 binding; GO:0008235 metalloexopeptidase activity; GO:0043167 ion binding; GO:0043169 cation binding; GO:0070011 peptidase activity, acting on L-amino acid peptides; GO:0046872 metal ion binding; GO:0008237 metallopeptidase activity; GO:0016787 hydrola…				IPR000819; IPR008283;	Peptidase M17, leucyl aminopeptidase, C-terminal; Peptidase M17, leucyl aminopeptidase, N-terminal;	R	KOG2597	Predicted aminopeptidase of the M17 family
B7FVX8	75	N	Predicted protein OS=Phaeodactylum tricornutum (strain CCAP 1055/1) OX=556484 GN=PHATRDRAFT_44868 PE=4 SV=1	PHATRDRAFT_44868	1	5.40086e-06	EN(1)STIAGSLQLAR	2	-0.79935	1	chloroplast	GO:0006508 proteolysis; GO:0008152 metabolic process; GO:0043170 macromolecule metabolic process; GO:0019538 protein metabolic process; GO:0044238 primary metabolic process; GO:0071704 organic substance metabolic process;	GO:0044424 intracellular part; GO:0005623 cell; GO:0005622 intracellular; GO:0044464 cell part; GO:0005737 cytoplasm;	GO:0008233 peptidase activity; GO:0008238 exopeptidase activity; GO:0046914 transition metal ion binding; GO:0003824 catalytic activity; GO:0005488 binding; GO:0008235 metalloexopeptidase activity; GO:0043167 ion binding; GO:0043169 cation binding; GO:0070011 peptidase activity, acting on L-amino acid peptides; GO:0046872 metal ion binding; GO:0008237 metallopeptidase activity; GO:0016787 hydrola…				IPR000819; IPR008283;	Peptidase M17, leucyl aminopeptidase, C-terminal; Peptidase M17, leucyl aminopeptidase, N-terminal;	R	KOG2597	Predicted aminopeptidase of the M17 family
B7FVZ2	317	N	Predicted protein OS=Phaeodactylum tricornutum (strain CCAP 1055/1) OX=556484 GN=PHATRDRAFT_44879 PE=4 SV=1	PHATRDRAFT_44879	1	2.48822e-14	NTGEFAPWALEELTLGN(1)ESSIAR	3	-0.60611	1	chloroplast		GO:0031224 intrinsic component of membrane; GO:0016020 membrane; GO:0016021 integral component of membrane; GO:0044425 membrane part;	GO:0005488 binding;	K14001	SIL1; nucleotide exchange factor SIL1	pti04141 Protein processing in endoplasmic reticulum - Phaeodactylum tricornutum;	IPR016024;	Armadillo-type fold;
B7FVZ2	56	N	Predicted protein OS=Phaeodactylum tricornutum (strain CCAP 1055/1) OX=556484 GN=PHATRDRAFT_44879 PE=4 SV=1	PHATRDRAFT_44879	1	2.20287e-05	EWTLLREN(1)DTVAAGMHVR	3	0.79381	3	chloroplast		GO:0031224 intrinsic component of membrane; GO:0016020 membrane; GO:0016021 integral component of membrane; GO:0044425 membrane part;	GO:0005488 binding;	K14001	SIL1; nucleotide exchange factor SIL1	pti04141 Protein processing in endoplasmic reticulum - Phaeodactylum tricornutum;	IPR016024;	Armadillo-type fold;
B7FW16	592	N	Predicted protein OS=Phaeodactylum tricornutum (strain CCAP 1055/1) OX=556484 GN=PHATRDRAFT_44894 PE=4 SV=1	PHATRDRAFT_44894	1	1.52887e-09	MYTDFDN(1)LTASEEFVVPTHNVR	3	-1.2183	2	chloroplast							IPR005114;	Helicase-associated;
B7FW60	218	N	Predicted protein OS=Phaeodactylum tricornutum (strain CCAP 1055/1) OX=556484 GN=PHATRDRAFT_44936 PE=4 SV=1	PHATRDRAFT_44936	1	1.8784e-06	TIPDGPPLN(1)VTGGIYQIGMTLSK	2	1.5624	4	chloroplast							IPR013857; IPR008979;	NADH:ubiquinone oxidoreductase intermediate-associated protein 30; Galactose-binding domain-like;
B7FW63	169	N	Predicted protein (Fragment) OS=Phaeodactylum tricornutum (strain CCAP 1055/1) OX=556484 GN=PHATRDRAFT_2808 PE=4 SV=1	PHATRDRAFT_2808	1	0.0127463	GVLAN(1)VSK	2	0.22942	2	cytoplasm	GO:0050794 regulation of cellular process; GO:0042592 homeostatic process; GO:0065008 regulation of biological quality; GO:0050789 regulation of biological process; GO:0045454 cell redox homeostasis; GO:0044763 single-organism cellular process; GO:0019725 cellular homeostasis; GO:0044699 single-organism process; GO:0009987 cellular process; GO:0065007 biological regulation;	GO:0005623 cell;		K09584	PDIA6; protein disulfide-isomerase A6 [EC:5.3.4.1]	pti04141 Protein processing in endoplasmic reticulum - Phaeodactylum tricornutum;	IPR013766; IPR012336;	Thioredoxin domain; Thioredoxin-like fold;	O	KOG0191	Thioredoxin/protein disulfide isomerase
B7FW94	77	N	Predicted protein OS=Phaeodactylum tricornutum (strain CCAP 1055/1) OX=556484 GN=PHATRDRAFT_45039 PE=4 SV=1	PHATRDRAFT_45039	1	4.52508e-21	EKEVCPAPFVVVN(1)DTILDSSLAHK	3	1.5685	2	cytoplasm							IPR029044;	Nucleotide-diphospho-sugar transferases;
B7FW94	186	N	Predicted protein OS=Phaeodactylum tricornutum (strain CCAP 1055/1) OX=556484 GN=PHATRDRAFT_45039 PE=4 SV=1	PHATRDRAFT_45039	1	0.00606911	LFN(1)GTTIK	2	-0.24191	1	cytoplasm							IPR029044;	Nucleotide-diphospho-sugar transferases;
B7FWA3	294	N	Predicted protein OS=Phaeodactylum tricornutum (strain CCAP 1055/1) OX=556484 GN=PHATRDRAFT_34647 PE=4 SV=1	PHATRDRAFT_34647	1	2.04729e-08	ILYHQILPN(1)ITK	3	0.86368	5	chloroplast
B7FWA3	239	N	Predicted protein OS=Phaeodactylum tricornutum (strain CCAP 1055/1) OX=556484 GN=PHATRDRAFT_34647 PE=4 SV=1	PHATRDRAFT_34647	1	0.000224133	LFN(1)IVEPTR	2	-0.22403	1	chloroplast
B7FWB2	291	N	Predicted protein OS=Phaeodactylum tricornutum (strain CCAP 1055/1) OX=556484 GN=PHATRDRAFT_34656 PE=4 SV=1	PHATRDRAFT_34656	1	8.25862e-07	WN(1)ISIQHDPYR	3	-0.53263	2	vacuolar membrane		GO:0031224 intrinsic component of membrane; GO:0016020 membrane; GO:0016021 integral component of membrane; GO:0044425 membrane part;
B7FWB9	268	N	Predicted protein OS=Phaeodactylum tricornutum (strain CCAP 1055/1) OX=556484 GN=PHATRDRAFT_45058 PE=4 SV=1	PHATRDRAFT_45058	1	0.0220765	RN(1)FTELK	2	0.11348	1	mitochondria							IPR029063; IPR006342;	S-adenosyl-L-methionine-dependent methyltransferase; Methyltransferase FkbM;
B7FWD5	372	N	Predicted protein OS=Phaeodactylum tricornutum (strain CCAP 1055/1) OX=556484 GN=PHATRDRAFT_45073 PE=4 SV=1	PHATRDRAFT_45073	1	7.87673e-05	GYGLPLN(1)VTHHDLKPILTSILK	4	0.087152	3	chloroplast	GO:0008152 metabolic process; GO:0005975 carbohydrate metabolic process; GO:0044238 primary metabolic process; GO:0071704 organic substance metabolic process;	GO:0031224 intrinsic component of membrane; GO:0016020 membrane; GO:0016021 integral component of membrane; GO:0044425 membrane part;	GO:0004563 beta-N-acetylhexosaminidase activity; GO:0004553 hydrolase activity, hydrolyzing O-glycosyl compounds; GO:0016787 hydrolase activity; GO:0003824 catalytic activity; GO:0016798 hydrolase activity, acting on glycosyl bonds; GO:0015929 hexosaminidase activity;				IPR015883; IPR017853; IPR013781;	Glycoside hydrolase family 20, catalytic domain; Glycoside hydrolase superfamily; Glycoside hydrolase, catalytic domain;	G	KOG2499	Beta-N-acetylhexosaminidase
B7FWE8	691	N	Predicted protein OS=Phaeodactylum tricornutum (strain CCAP 1055/1) OX=556484 GN=PHATRDRAFT_19579 PE=3 SV=1	PHATRDRAFT_19579	1	6.75015e-05	TAEEVLGMPN(1)VTLK	2	-0.24254	1	chloroplast	GO:0006396 RNA processing; GO:0034470 ncRNA processing; GO:0006725 cellular aromatic compound metabolic process; GO:0055114 oxidation-reduction process; GO:0044699 single-organism process; GO:1901360 organic cyclic compound metabolic process; GO:0006807 nitrogen compound metabolic process; GO:0044238 primary metabolic process; GO:0009451 RNA modification; GO:0044237 cellular metabolic process; GO…		GO:0097159 organic cyclic compound binding; GO:1901363 heterocyclic compound binding; GO:1901265 nucleoside phosphate binding; GO:0050660 flavin adenine dinucleotide binding; GO:0003824 catalytic activity; GO:0005488 binding; GO:0043167 ion binding; GO:0043168 anion binding; GO:0000166 nucleotide binding; GO:0048037 cofactor binding; GO:0016491 oxidoreductase activity; GO:0036094 small molecule b…	K03495			IPR026904; IPR023753;	GidA associated domain 3; FAD/NAD(P)-binding domain;	J	KOG2311	NAD/FAD-utilizing protein possibly involved in translation
B7FWF2	409	N	Predicted protein OS=Phaeodactylum tricornutum (strain CCAP 1055/1) OX=556484 GN=PHATRDRAFT_45088 PE=4 SV=1	PHATRDRAFT_45088	1	0.00025468	YGWSGSSGTN(1)TSK	2	0.41238	3	chloroplast			GO:0005515 protein binding; GO:0005488 binding;				IPR001214;	SET domain;
B7FWF3	175	N	Nad-dependent epimerase/dehydratase OS=Phaeodactylum tricornutum (strain CCAP 1055/1) OX=556484 GN=PHATRDRAFT_55575 PE=4 SV=1	PHATRDRAFT_55575	1	3.92499e-05	GDLAN(1)ASFISR	2	1.9001	1	cytoplasm	GO:0008152 metabolic process; GO:0005975 carbohydrate metabolic process; GO:0044238 primary metabolic process; GO:0071704 organic substance metabolic process;	GO:0031224 intrinsic component of membrane; GO:0016020 membrane; GO:0016021 integral component of membrane; GO:0044425 membrane part;	GO:0016853 isomerase activity; GO:0016857 racemase and epimerase activity, acting on carbohydrates and derivatives; GO:0003824 catalytic activity; GO:0016854 racemase and epimerase activity;	K08679	E5.1.3.6; UDP-glucuronate 4-epimerase [EC:5.1.3.6]	pti00520 Amino sugar and nucleotide sugar metabolism - Phaeodactylum tricornutum; pti01100 Metabolic pathways - Phaeodactylum tricornutum;	IPR016040;	NAD(P)-binding domain;	M	KOG1371	UDP-glucose 4-epimerase/UDP-sulfoquinovose synthase
B7FWH1	336	N	Predicted protein OS=Phaeodactylum tricornutum (strain CCAP 1055/1) OX=556484 GN=PHATRDRAFT_34715 PE=3 SV=1	PHATRDRAFT_34715	1	2.38702e-13	LN(1)GTETFPADATCSLR	2	0.25118	1	extracellular				K06911			IPR008778; IPR011051; IPR003829; IPR014710;	Pirin, C-terminal domain; RmlC-like cupin domain; Pirin, N-terminal domain; RmlC-like jelly roll fold;
B7FWJ8	315	N	Beta-glucosidase OS=Phaeodactylum tricornutum (strain CCAP 1055/1) OX=556484 GN=PHATRDRAFT_26742 PE=4 SV=1	PHATRDRAFT_26742	1	7.25694e-09	NANTWHHIAVN(1)DTQATIK	3	-1.3829	6	nucleus	GO:0008152 metabolic process; GO:0005975 carbohydrate metabolic process; GO:0044238 primary metabolic process; GO:0071704 organic substance metabolic process;		GO:0004553 hydrolase activity, hydrolyzing O-glycosyl compounds; GO:0016787 hydrolase activity; GO:0003824 catalytic activity; GO:0016798 hydrolase activity, acting on glycosyl bonds;	K05349	bglX; beta-glucosidase [EC:3.2.1.21]	pti00460 Cyanoamino acid metabolism - Phaeodactylum tricornutum; pti01110 Biosynthesis of secondary metabolites - Phaeodactylum tricornutum; pti01100 Metabolic pathways - Phaeodactylum tricornutum; pti00500 Starch and sucrose metabolism - Phaeodactylum tricornutum;	IPR001764; IPR002772; IPR026891; IPR017853;	Glycoside hydrolase, family 3, N-terminal; Glycoside hydrolase family 3 C-terminal domain; Fibronectin type III-like domain; Glycoside hydrolase superfamily;
B7FWM9	173	N	Predicted protein OS=Phaeodactylum tricornutum (strain CCAP 1055/1) OX=556484 GN=PHATRDRAFT_34775 PE=4 SV=1	PHATRDRAFT_34775	1	6.74588e-05	SLPLVTLIN(1)R	2	-0.20585	1	cytoplasm							IPR023401; IPR016040;	Ornithine cyclodeaminase, N-terminal; NAD(P)-binding domain;
B7FWP4	325	N	Predicted protein OS=Phaeodactylum tricornutum (strain CCAP 1055/1) OX=556484 GN=PHATRDRAFT_34790 PE=4 SV=1	PHATRDRAFT_34790	1	3.36837e-20	DLKPGWTN(1)LTLTAATLR	2	-0.46229	3	chloroplast
B7FWT4	415	N	Homoserine dehydrogenase (Fragment) OS=Phaeodactylum tricornutum (strain CCAP 1055/1) OX=556484 GN=PHATRDRAFT_26813 PE=3 SV=1	PHATRDRAFT_26813	1	3.84486e-14	HN(1)VSIHSILQNPITR	3	0.79966	1	chloroplast	GO:0000097 sulfur amino acid biosynthetic process; GO:0016053 organic acid biosynthetic process; GO:0009082 branched-chain amino acid biosynthetic process; GO:0009066 aspartate family amino acid metabolic process; GO:0044699 single-organism process; GO:0009058 biosynthetic process; GO:1901566 organonitrogen compound biosynthetic process; GO:0044237 cellular metabolic process; GO:0000096 sulfur am…		GO:0016597 amino acid binding; GO:1901265 nucleoside phosphate binding; GO:0043167 ion binding; GO:0043177 organic acid binding; GO:0000166 nucleotide binding; GO:0048037 cofactor binding; GO:0016491 oxidoreductase activity; GO:0016614 oxidoreductase activity, acting on CH-OH group of donors; GO:1901363 heterocyclic compound binding; GO:0097159 organic cyclic compound binding; GO:0016616 oxidored…				IPR001342; IPR002912; IPR016040; IPR005106;	Homoserine dehydrogenase, catalytic; ACT domain; NAD(P)-binding domain; Aspartate/homoserine dehydrogenase, NAD-binding;
B7FWW6	101	N	Predicted protein OS=Phaeodactylum tricornutum (strain CCAP 1055/1) OX=556484 GN=PHATRDRAFT_45223 PE=3 SV=1	PHATRDRAFT_45223	1	5.41059e-05	TCFLN(1)FTAPR	2	-1.8411	2	cytoplasm		GO:0031224 intrinsic component of membrane; GO:0016020 membrane; GO:0016021 integral component of membrane; GO:0044425 membrane part;							DKT	KOG2952	Cell cycle control protein
B7FWY9	266	N	Predicted protein OS=Phaeodactylum tricornutum (strain CCAP 1055/1) OX=556484 GN=PHATRDRAFT_34884 PE=4 SV=1	PHATRDRAFT_34884	1	6.12668e-06	EPLYSTSKPN(1)R	2	0.39239	2	chloroplast							IPR029058; IPR000073;	Alpha/Beta hydrolase fold; Alpha/beta hydrolase fold-1;
B7FWZ9	124	N	Predicted protein OS=Phaeodactylum tricornutum (strain CCAP 1055/1) OX=556484 GN=PHATRDRAFT_45250 PE=4 SV=1	PHATRDRAFT_45250	1	2.76753e-09	YRPPEN(1)DTSLTSISTR	2	-1.2344	3	mitochondria							IPR012919; IPR008979;	SUN domain; Galactose-binding domain-like;	S	KOG1396	Uncharacterized conserved protein
B7FWZ9	461	N	Predicted protein OS=Phaeodactylum tricornutum (strain CCAP 1055/1) OX=556484 GN=PHATRDRAFT_45250 PE=4 SV=1	PHATRDRAFT_45250	1	3.89811e-09	TN(1)YSHFVELGR	2	3.2511	2	mitochondria							IPR012919; IPR008979;	SUN domain; Galactose-binding domain-like;	S	KOG1396	Uncharacterized conserved protein
B7FX72	545	N	Predicted protein OS=Phaeodactylum tricornutum (strain CCAP 1055/1) OX=556484 GN=PHATRDRAFT_34966 PE=4 SV=1	PHATRDRAFT_34966	1	3.6442e-05	KELSLN(1)ESLR	2	1.4323	2	chloroplast	GO:0008152 metabolic process; GO:0044260 cellular macromolecule metabolic process; GO:0044267 cellular protein metabolic process; GO:0006464 cellular protein modification process; GO:0043170 macromolecule metabolic process; GO:0019538 protein metabolic process; GO:0044238 primary metabolic process; GO:0043412 macromolecule modification; GO:0036211 protein modification process; GO:0044237 cellular…		GO:0005515 protein binding; GO:0005488 binding;				IPR011990;	Tetratricopeptide-like helical domain;	O	KOG2156	Tubulin-tyrosine ligase-related protein
B7FX84	56	N	Ribokinase OS=Phaeodactylum tricornutum (strain CCAP 1055/1) OX=556484 GN=PHATRDRAFT_45308 PE=3 SV=1	PHATRDRAFT_45308	1	3.39869e-06	IPIEGEN(1)LTLLPGKLPVVDVPGGK	3	-3.1631	2	chloroplast	GO:0046365 monosaccharide catabolic process; GO:0016310 phosphorylation; GO:0044724 single-organism carbohydrate catabolic process; GO:0044712 single-organism catabolic process; GO:0044281 small molecule metabolic process; GO:0044699 single-organism process; GO:0019303 D-ribose catabolic process; GO:0044282 small molecule catabolic process; GO:0044238 primary metabolic process; GO:0005975 carbohy…	GO:0043226 organelle; GO:0043231 intracellular membrane-bounded organelle; GO:0043229 intracellular organelle; GO:0005634 nucleus; GO:0044464 cell part; GO:0005622 intracellular; GO:0005737 cytoplasm; GO:0044424 intracellular part; GO:0043227 membrane-bounded organelle; GO:0005623 cell;	GO:0005524 ATP binding; GO:1901265 nucleoside phosphate binding; GO:0016773 phosphotransferase activity, alcohol group as acceptor; GO:0001882 nucleoside binding; GO:0043167 ion binding; GO:0000166 nucleotide binding; GO:0097159 organic cyclic compound binding; GO:1901363 heterocyclic compound binding; GO:0032549 ribonucleoside binding; GO:0019200 carbohydrate kinase activity; GO:0097367 carbohyd…				IPR013022; IPR011611; IPR029056;	Xylose isomerase-like, TIM barrel domain; Carbohydrate kinase PfkB; Ribokinase-like;	G	KOG2855	Ribokinase
B7FXA2	332	N	"Succinate--CoA ligase [ADP-forming] subunit beta, mitochondrial OS=Phaeodactylum tricornutum (strain CCAP 1055/1) OX=556484 GN=PHATRDRAFT_26921 PE=3 SV=1"	PHATRDRAFT_26921	1	5.46391e-09	GGSPANFLDVGGGAN(1)ETQVQK	3	0.087536	2	mitochondria	GO:0008152 metabolic process;		GO:0005524 ATP binding; GO:1901265 nucleoside phosphate binding; GO:0016874 ligase activity; GO:0001882 nucleoside binding; GO:0043167 ion binding; GO:0000166 nucleotide binding; GO:0097159 organic cyclic compound binding; GO:1901363 heterocyclic compound binding; GO:0032549 ribonucleoside binding; GO:0097367 carbohydrate derivative binding; GO:0003824 catalytic activity; GO:0032553 ribonucleotid…	K01900	LSC2; succinyl-CoA synthetase beta subunit [EC:6.2.1.4 6.2.1.5]	pti01200 Carbon metabolism - Phaeodactylum tricornutum; pti01130 Biosynthesis of antibiotics - Phaeodactylum tricornutum; pti00640 Propanoate metabolism - Phaeodactylum tricornutum; pti00020 Citrate cycle (TCA cycle) - Phaeodactylum tricornutum; pti01110 Biosynthesis of secondary metabolites - Phaeodactylum tricornutum; pti01100 Metabolic pathways - Phaeodactylum tricornutum;	IPR005811; IPR013816; IPR013650; IPR013815; IPR016102;	ATP-citrate lyase/succinyl-CoA ligase; ATP-grasp fold, subdomain 2; ATP-grasp fold, succinyl-CoA synthetase-type; ATP-grasp fold, subdomain 1; Succinyl-CoA synthetase-like;	C	KOG2799	Succinyl-CoA synthetase, beta subunit
B7FXA2	323	N	"Succinate--CoA ligase [ADP-forming] subunit beta, mitochondrial OS=Phaeodactylum tricornutum (strain CCAP 1055/1) OX=556484 GN=PHATRDRAFT_26921 PE=3 SV=1"	PHATRDRAFT_26921	1	1.02858e-19	GGSPAN(1)FLDVGGGANETQVQK	2	0.28262	2	mitochondria	GO:0008152 metabolic process;		GO:0005524 ATP binding; GO:1901265 nucleoside phosphate binding; GO:0016874 ligase activity; GO:0001882 nucleoside binding; GO:0043167 ion binding; GO:0000166 nucleotide binding; GO:0097159 organic cyclic compound binding; GO:1901363 heterocyclic compound binding; GO:0032549 ribonucleoside binding; GO:0097367 carbohydrate derivative binding; GO:0003824 catalytic activity; GO:0032553 ribonucleotid…	K01900	LSC2; succinyl-CoA synthetase beta subunit [EC:6.2.1.4 6.2.1.5]	pti01200 Carbon metabolism - Phaeodactylum tricornutum; pti01130 Biosynthesis of antibiotics - Phaeodactylum tricornutum; pti00640 Propanoate metabolism - Phaeodactylum tricornutum; pti00020 Citrate cycle (TCA cycle) - Phaeodactylum tricornutum; pti01110 Biosynthesis of secondary metabolites - Phaeodactylum tricornutum; pti01100 Metabolic pathways - Phaeodactylum tricornutum;	IPR005811; IPR013816; IPR013650; IPR013815; IPR016102;	ATP-citrate lyase/succinyl-CoA ligase; ATP-grasp fold, subdomain 2; ATP-grasp fold, succinyl-CoA synthetase-type; ATP-grasp fold, subdomain 1; Succinyl-CoA synthetase-like;	C	KOG2799	Succinyl-CoA synthetase, beta subunit
B7FXC0	39	N	Cytosolic Fe-S cluster assembly factor NUBP1 homolog OS=Phaeodactylum tricornutum (strain CCAP 1055/1) OX=556484 GN=PHATRDRAFT_19821 PE=3 SV=1	PHATRDRAFT_19821	1	4.0353e-10	ASACDGCPN(1)QSACSTGAFSSPEAVAK	2	-0.60674	2	chloroplast	GO:0006790 sulfur compound metabolic process; GO:0044085 cellular component biogenesis; GO:0051188 cofactor biosynthetic process; GO:0016043 cellular component organization; GO:0008152 metabolic process; GO:0031163 metallo-sulfur cluster assembly; GO:0022607 cellular component assembly; GO:0016226 iron-sulfur cluster assembly; GO:0009058 biosynthetic process; GO:0009987 cellular process; GO:00442…	GO:0044424 intracellular part; GO:0005623 cell; GO:0044464 cell part; GO:0005622 intracellular; GO:0005737 cytoplasm;	GO:0005524 ATP binding; GO:1901265 nucleoside phosphate binding; GO:0001882 nucleoside binding; GO:0043167 ion binding; GO:0000166 nucleotide binding; GO:0051539 4 iron, 4 sulfur cluster binding; GO:0097159 organic cyclic compound binding; GO:1901363 heterocyclic compound binding; GO:0032549 ribonucleoside binding; GO:0097367 carbohydrate derivative binding; GO:0032553 ribonucleotide binding; GO:…				IPR027417;	P-loop containing nucleoside triphosphate hydrolase;	D	KOG3022	Predicted ATPase, nucleotide-binding
B7FXC7	704	N	Predicted protein OS=Phaeodactylum tricornutum (strain CCAP 1055/1) OX=556484 GN=PHATRDRAFT_45342 PE=4 SV=1	PHATRDRAFT_45342	1	0.00221335	SFVPSYSLFIPLQN(1)TTK	2	0.45931	1	plasma membrane		GO:0031224 intrinsic component of membrane; GO:0016020 membrane; GO:0016021 integral component of membrane; GO:0044425 membrane part;
B7FXD8	343	N	Predicted protein OS=Phaeodactylum tricornutum (strain CCAP 1055/1) OX=556484 GN=PHATRDRAFT_45352 PE=4 SV=1	PHATRDRAFT_45352	1	0.00879159	QQQQQPQN(1)FR	2	-0.1737	1	nucleus
B7FXK4	263	N	Predicted protein OS=Phaeodactylum tricornutum (strain CCAP 1055/1) OX=556484 GN=PHATRDRAFT_45402 PE=4 SV=1	PHATRDRAFT_45402	1	4.64298e-09	AGGGIFSAGLVN(1)MTFSR	3	-1.6272	9	chloroplast							IPR011050;	Pectin lyase fold/virulence factor;
B7FXK5	149	N	Predicted protein OS=Phaeodactylum tricornutum (strain CCAP 1055/1) OX=556484 GN=PHATRDRAFT_45403 PE=4 SV=1	PHATRDRAFT_45403	1	1.38089e-12	VLINSGAN(1)LTGNNLR	3	-0.32177	12	chloroplast							IPR011050; IPR012334;	Pectin lyase fold/virulence factor; Pectin lyase fold;
B7FXK5	57	N	Predicted protein OS=Phaeodactylum tricornutum (strain CCAP 1055/1) OX=556484 GN=PHATRDRAFT_45403 PE=4 SV=1	PHATRDRAFT_45403	1	8.48379e-10	SVVTAVN(1)TSFFGR	2	-0.97166	4	chloroplast							IPR011050; IPR012334;	Pectin lyase fold/virulence factor; Pectin lyase fold;
B7FXK5	208	N	Predicted protein OS=Phaeodactylum tricornutum (strain CCAP 1055/1) OX=556484 GN=PHATRDRAFT_45403 PE=4 SV=1	PHATRDRAFT_45403	1	6.03505e-05	GLQVFN(1)SSLR	2	-0.75162	2	chloroplast							IPR011050; IPR012334;	Pectin lyase fold/virulence factor; Pectin lyase fold;
B7FXK5	176	N	Predicted protein OS=Phaeodactylum tricornutum (strain CCAP 1055/1) OX=556484 GN=PHATRDRAFT_45403 PE=4 SV=1	PHATRDRAFT_45403	1	2.39955e-06	GLQVFN(1)SSGAN(0.997)LTGN(0.001)N(0.001)LR	2	0.73127	1	chloroplast							IPR011050; IPR012334;	Pectin lyase fold/virulence factor; Pectin lyase fold;
B7FXM5	37	N	Predicted protein (Fragment) OS=Phaeodactylum tricornutum (strain CCAP 1055/1) OX=556484 GN=PHATRDRAFT_12004 PE=3 SV=1	PHATRDRAFT_12004	1	1.12721e-08	TKDPN(1)EGEVVACGPGEKDVTGQLHPTTLK	4	0.68479	1	chloroplast	GO:0006457 protein folding; GO:0009987 cellular process;	GO:0044424 intracellular part; GO:0005623 cell; GO:0044464 cell part; GO:0005622 intracellular; GO:0005737 cytoplasm;		K04078			IPR011032;	GroES-like;	O	KOG1641	Mitochondrial chaperonin
B7FXN4	99	N	Predicted protein (Fragment) OS=Phaeodactylum tricornutum (strain CCAP 1055/1) OX=556484 GN=PHATRDRAFT_12172 PE=4 SV=1	PHATRDRAFT_12172	1	1.02473e-27	IVEAHLMAEEPLTDFYN(1)ETMR	2	-1.2798	6	mitochondria	GO:0016310 phosphorylation; GO:0009110 vitamin biosynthetic process; GO:0044699 single-organism process; GO:0009058 biosynthetic process; GO:1901566 organonitrogen compound biosynthetic process; GO:0044237 cellular metabolic process; GO:0006796 phosphate-containing compound metabolic process; GO:0071704 organic substance metabolic process; GO:0006766 vitamin metabolic process; GO:0008152 metaboli…		GO:0016301 kinase activity; GO:0016773 phosphotransferase activity, alcohol group as acceptor; GO:0008531 riboflavin kinase activity; GO:0003824 catalytic activity; GO:0016740 transferase activity; GO:0016772 transferase activity, transferring phosphorus-containing groups;	K00861	RFK; riboflavin kinase [EC:2.7.1.26]	pti00740 Riboflavin metabolism - Phaeodactylum tricornutum; pti01110 Biosynthesis of secondary metabolites - Phaeodactylum tricornutum; pti01100 Metabolic pathways - Phaeodactylum tricornutum;	IPR023465; IPR015865;	Riboflavin kinase domain; Riboflavin kinase domain, bacterial/eukaryotic;	H	KOG3110	Riboflavin kinase
B7FXQ3	721	N	Predicted protein OS=Phaeodactylum tricornutum (strain CCAP 1055/1) OX=556484 GN=PHATRDRAFT_19901 PE=4 SV=1	PHATRDRAFT_19901	1	1.85891e-13	MLSNSPIAQDTN(1)SDGSPR	2	-0.037739	1	chloroplast	GO:0000103 sulfate assimilation; GO:0006790 sulfur compound metabolic process; GO:0016310 phosphorylation; GO:0008152 metabolic process; GO:0006793 phosphorus metabolic process; GO:0009987 cellular process; GO:0044237 cellular metabolic process; GO:0006796 phosphate-containing compound metabolic process;	GO:0044424 intracellular part; GO:0005623 cell; GO:0044464 cell part; GO:0005622 intracellular; GO:0005737 cytoplasm;	GO:1901265 nucleoside phosphate binding; GO:0016773 phosphotransferase activity, alcohol group as acceptor; GO:0016817 hydrolase activity, acting on acid anhydrides; GO:0016787 hydrolase activity; GO:0097159 organic cyclic compound binding; GO:1901363 heterocyclic compound binding; GO:0016301 kinase activity; GO:0016462 pyrophosphatase activity; GO:0003824 catalytic activity; GO:0032553 ribonucle…	K13811	PAPSS; 3'-phosphoadenosine 5'-phosphosulfate synthase [EC:2.7.7.4 2.7.1.25]	pti01130 Biosynthesis of antibiotics - Phaeodactylum tricornutum; pti00230 Purine metabolism - Phaeodactylum tricornutum; pti00261 Monobactam biosynthesis - Phaeodactylum tricornutum; pti00450 Selenocompound metabolism - Phaeodactylum tricornutum; pti01100 Metabolic pathways - Phaeodactylum tricornutum; pti00920 Sulfur metabolism - Phaeodactylum tricornutum;	IPR014729; IPR015947; IPR025980; IPR027417; IPR024951;	Rossmann-like alpha/beta/alpha sandwich fold; PUA-like domain; ATP-sulfurylase PUA-like domain; P-loop containing nucleoside triphosphate hydrolase; Sulphate adenylyltransferase catalytic domain;	C	KOG1626	Inorganic pyrophosphatase/Nucleosome remodeling factor, subunit NURF38
B7FXS1	97	N	Peptidylprolyl isomerase (Fragment) OS=Phaeodactylum tricornutum (strain CCAP 1055/1) OX=556484 GN=PHATRDRAFT_8044 PE=4 SV=1	PHATRDRAFT_8044	1	0.000147098	GLCLEN(1)GECLIKPK	3	-1.0763	1	cytoplasm	GO:0018193 peptidyl-amino acid modification; GO:0008152 metabolic process; GO:0044267 cellular protein metabolic process; GO:0044260 cellular macromolecule metabolic process; GO:0006464 cellular protein modification process; GO:0043170 macromolecule metabolic process; GO:0019538 protein metabolic process; GO:0043412 macromolecule modification; GO:0036211 protein modification process; GO:0044238 p…		GO:0003755 peptidyl-prolyl cis-trans isomerase activity; GO:0016853 isomerase activity; GO:0003824 catalytic activity; GO:0016859 cis-trans isomerase activity;				IPR001179;	FKBP-type peptidyl-prolyl cis-trans isomerase domain;	O	KOG0544	FKBP-type peptidyl-prolyl cis-trans isomerase
B7FXS8	221	N	Predicted protein OS=Phaeodactylum tricornutum (strain CCAP 1055/1) OX=556484 GN=PHATRDRAFT_45465 PE=4 SV=1	PHATRDRAFT_45465	1	6.78354e-14	NTGHLEFPLSSYVMAGSADN(1)GFVASSIDESTPR	3	0.93188	1	chloroplast
B7FXS8	113	N	Predicted protein OS=Phaeodactylum tricornutum (strain CCAP 1055/1) OX=556484 GN=PHATRDRAFT_45465 PE=4 SV=1	PHATRDRAFT_45465	1	0.000333341	GAQGGGRPQN(1)QPR	3	1.2631	2	chloroplast
B7FXT9	775	N	Predicted protein OS=Phaeodactylum tricornutum (strain CCAP 1055/1) OX=556484 GN=PHATRDRAFT_19937 PE=4 SV=1	PHATRDRAFT_19937	1	0.0413023	ALEQLYALGALN(1)DR	2	-3.2858	1	cytoplasm			GO:1901265 nucleoside phosphate binding; GO:0008026 ATP-dependent helicase activity; GO:0016817 hydrolase activity, acting on acid anhydrides; GO:0016787 hydrolase activity; GO:0016887 ATPase activity; GO:0097159 organic cyclic compound binding; GO:1901363 heterocyclic compound binding; GO:0016462 pyrophosphatase activity; GO:0003824 catalytic activity; GO:0032553 ribonucleotide binding; GO:00054…	K12813	DHX16; pre-mRNA-splicing factor ATP-dependent RNA helicase DHX16 [EC:3.6.4.13]	pti03040 Spliceosome - Phaeodactylum tricornutum;	IPR007502; IPR011709; IPR014001; IPR027417; IPR001650;	Helicase-associated domain; Domain of unknown function DUF1605; Helicase superfamily 1/2, ATP-binding domain; P-loop containing nucleoside triphosphate hydrolase; Helicase, C-terminal;	A	KOG0923	mRNA splicing factor ATP-dependent RNA helicase
B7FXU4	163	N	Predicted protein OS=Phaeodactylum tricornutum (strain CCAP 1055/1) OX=556484 GN=PHATRDRAFT_45479 PE=4 SV=1	PHATRDRAFT_45479	1	0.0266381	TLWLN(1)GQFDQAK	1	2.2686	1	chloroplast			GO:0005515 protein binding; GO:0005488 binding;				IPR011990;	Tetratricopeptide-like helical domain;
B7FXW9	292	N	Predicted protein OS=Phaeodactylum tricornutum (strain CCAP 1055/1) OX=556484 GN=PHATRDRAFT_45503 PE=4 SV=1	PHATRDRAFT_45503	1	6.81941e-05	YWTHN(1)FN(1)ITR	3	-0.45528	5	nucleus		GO:0031224 intrinsic component of membrane; GO:0016020 membrane; GO:0016021 integral component of membrane; GO:0044425 membrane part;	GO:0016787 hydrolase activity; GO:0003824 catalytic activity;				IPR029052; IPR004843;	Metallo-dependent phosphatase-like; Calcineurin-like phosphoesterase domain, ApaH type;
B7FXW9	290	N	Predicted protein OS=Phaeodactylum tricornutum (strain CCAP 1055/1) OX=556484 GN=PHATRDRAFT_45503 PE=4 SV=1	PHATRDRAFT_45503	1	0.0105742	YWTHN(1)FN(1)ITR	3	-0.45528	1	nucleus		GO:0031224 intrinsic component of membrane; GO:0016020 membrane; GO:0016021 integral component of membrane; GO:0044425 membrane part;	GO:0016787 hydrolase activity; GO:0003824 catalytic activity;				IPR029052; IPR004843;	Metallo-dependent phosphatase-like; Calcineurin-like phosphoesterase domain, ApaH type;
B7FXX1	100	N	Predicted protein OS=Phaeodactylum tricornutum (strain CCAP 1055/1) OX=556484 GN=PHATRDRAFT_45504 PE=4 SV=1	PHATRDRAFT_45504	1	0.00628813	IPIIHHN(1)STR	3	0.40182	2	vacuolar membrane							IPR016040;	NAD(P)-binding domain;
B7FXX9	24	N	Predicted protein (Fragment) OS=Phaeodactylum tricornutum (strain CCAP 1055/1) OX=556484 GN=PHATRDRAFT_12107 PE=4 SV=1	PHATRDRAFT_12107	1	6.40277e-06	TALQLLCN(1)SSDTK	2	0.59855	1	cytoplasm	GO:0051188 cofactor biosynthetic process; GO:0042559 pteridine-containing compound biosynthetic process; GO:0016053 organic acid biosynthetic process; GO:0006725 cellular aromatic compound metabolic process; GO:0044699 single-organism process; GO:0042398 cellular modified amino acid biosynthetic process; GO:0009058 biosynthetic process; GO:1901566 organonitrogen compound biosynthetic process; GO:…		GO:0003824 catalytic activity; GO:0003848 2-amino-4-hydroxy-6-hydroxymethyldihydropteridine diphosphokinase activity; GO:0016765 transferase activity, transferring alkyl or aryl (other than methyl) groups; GO:0016778 diphosphotransferase activity; GO:0004156 dihydropteroate synthase activity; GO:0016740 transferase activity; GO:0016772 transferase activity, transferring phosphorus-containing grou…	K13941	folKP; 2-amino-4-hydroxy-6-hydroxymethyldihydropteridine diphosphokinase / dihydropteroate synthase [EC:2.7.6.3 2.5.1.15]	pti00790 Folate biosynthesis - Phaeodactylum tricornutum; pti01100 Metabolic pathways - Phaeodactylum tricornutum;	IPR011005; IPR000550; IPR006390; IPR000489;	Dihydropteroate synthase-like; 7,8-Dihydro-6-hydroxymethylpterin-pyrophosphokinase, HPPK; Dihydropteroate synthase; Pterin-binding domain;	H	KOG2544	Dihydropteroate synthase/7,8-dihydro-6-hydroxymethylpterin-pyrophosphokinase/Dihydroneopterin aldolase
B7FXZ1	203	N	Predicted protein OS=Phaeodactylum tricornutum (strain CCAP 1055/1) OX=556484 GN=PHATRDRAFT_45522 PE=4 SV=1	PHATRDRAFT_45522	1	0.000116172	YIQEIPEPLFKPGN(1)LTK	3	0.97121	7	chloroplast							IPR032710;	NTF2-like domain;
B7FY00	116	N	Ribonucleoside-diphosphate reductase OS=Phaeodactylum tricornutum (strain CCAP 1055/1) OX=556484 GN=PHATRDRAFT_45529 PE=3 SV=1	PHATRDRAFT_45529	1	0.0114	GMYPN(1)VTTHEIDVLAAETAASLGTQHPDYGR	4	-0.35178	1	cytoplasm	GO:0006260 DNA replication; GO:0006725 cellular aromatic compound metabolic process; GO:0055114 oxidation-reduction process; GO:0006259 DNA metabolic process; GO:0044699 single-organism process; GO:1901360 organic cyclic compound metabolic process; GO:0006807 nitrogen compound metabolic process; GO:0009058 biosynthetic process; GO:0044238 primary metabolic process; GO:1901576 organic substance bi…		GO:0005524 ATP binding; GO:0016725 oxidoreductase activity, acting on CH or CH2 groups; GO:1901265 nucleoside phosphate binding; GO:0001882 nucleoside binding; GO:0043167 ion binding; GO:0061731 ribonucleoside-diphosphate reductase activity; GO:0004748 ribonucleoside-diphosphate reductase activity, thioredoxin disulfide as acceptor; GO:0000166 nucleotide binding; GO:0016491 oxidoreductase activit…	K10807	RRM1; ribonucleoside-diphosphate reductase subunit M1 [EC:1.17.4.1]	pti00240 Pyrimidine metabolism - Phaeodactylum tricornutum; pti00230 Purine metabolism - Phaeodactylum tricornutum; pti00480 Glutathione metabolism - Phaeodactylum tricornutum; pti01100 Metabolic pathways - Phaeodactylum tricornutum;	IPR013346; IPR000788; IPR005144; IPR013509; IPR008926;	Ribonucleotide reductase, class I , alpha subunit; Ribonucleotide reductase large subunit, C-terminal; ATP-cone domain; Ribonucleotide reductase large subunit, N-terminal; Ribonucleotide reductase R1 subunit, N-terminal;	F	KOG1112	Ribonucleotide reductase, alpha subunit
B7FY23	344	N	Predicted protein OS=Phaeodactylum tricornutum (strain CCAP 1055/1) OX=556484 GN=PHATRDRAFT_45549 PE=4 SV=1	PHATRDRAFT_45549	1	9.17457e-14	EVGMCGAGLDLN(1)QTDLR	2	0.61789	1	extracellular	GO:0008152 metabolic process; GO:0006725 cellular aromatic compound metabolic process; GO:0090304 nucleic acid metabolic process; GO:0046483 heterocycle metabolic process; GO:0006139 nucleobase-containing compound metabolic process; GO:1901360 organic cyclic compound metabolic process; GO:0006807 nitrogen compound metabolic process; GO:0034641 cellular nitrogen compound metabolic process; GO:0043…		GO:0097159 organic cyclic compound binding; GO:1901363 heterocyclic compound binding; GO:0003677 DNA binding; GO:0003824 catalytic activity; GO:0005488 binding; GO:0004518 nuclease activity; GO:0016788 hydrolase activity, acting on ester bonds; GO:0003676 nucleic acid binding; GO:0016787 hydrolase activity;				IPR011604; IPR011335;	Exonuclease, phage-type/RecB, C-terminal; Restriction endonuclease type II-like;
B7FY75	320	N	AP-2 complex subunit alpha OS=Phaeodactylum tricornutum (strain CCAP 1055/1) OX=556484 GN=AP1alpha PE=3 SV=1	AP1alpha	1	5.10673e-08	ASQN(1)GQAQETSPASN(1)DAHISQLTSIISK	3	-0.33512	3	chloroplast	GO:0046907 intracellular transport; GO:0016192 vesicle-mediated transport; GO:0071702 organic substance transport; GO:0015031 protein transport; GO:0051641 cellular localization; GO:0051234 establishment of localization; GO:0006810 transport; GO:0045184 establishment of protein localization; GO:0070727 cellular macromolecule localization; GO:0051649 establishment of localization in cell; GO:00068…	GO:0016020 membrane; GO:0030119 AP-type membrane coat adaptor complex; GO:0098796 membrane protein complex; GO:0048475 coated membrane; GO:0005737 cytoplasm; GO:0032991 macromolecular complex; GO:0044424 intracellular part; GO:0005623 cell; GO:0044464 cell part; GO:0005622 intracellular; GO:0044425 membrane part; GO:0030131 clathrin adaptor complex; GO:0030118 clathrin coat; GO:0030117 membrane c…	GO:0022892 substrate-specific transporter activity; GO:0008565 protein transporter activity; GO:0005488 binding; GO:0005215 transporter activity;	K11824	AP2A; AP-2 complex subunit alpha	pti04144 Endocytosis - Phaeodactylum tricornutum;	IPR011989; IPR013038; IPR002553; IPR003164; IPR016024; IPR009028; IPR015873; IPR013041;	Armadillo-like helical; Clathrin adaptor, alpha-adaptin, appendage, Ig-like subdomain; Clathrin/coatomer adaptor, adaptin-like, N-terminal; Clathrin adaptor, alpha-adaptin, appendage, C-terminal subdomain; Armadillo-type fold; Coatomer/calthrin adaptor appendage, C-terminal subdomain; Clathrin alpha-adaptin/coatomer adaptor, appendage, C-terminal subdomain; Coatomer/clathrin adaptor appendage, Ig…	U	KOG1077	Vesicle coat complex AP-2, alpha subunit
B7FY75	331	N	AP-2 complex subunit alpha OS=Phaeodactylum tricornutum (strain CCAP 1055/1) OX=556484 GN=AP1alpha PE=3 SV=1	AP1alpha	1	9.22039e-11	ASQNGQAQETSPASN(1)DAHISQLTSIISK	3	1.4691	2	chloroplast	GO:0046907 intracellular transport; GO:0016192 vesicle-mediated transport; GO:0071702 organic substance transport; GO:0015031 protein transport; GO:0051641 cellular localization; GO:0051234 establishment of localization; GO:0006810 transport; GO:0045184 establishment of protein localization; GO:0070727 cellular macromolecule localization; GO:0051649 establishment of localization in cell; GO:00068…	GO:0016020 membrane; GO:0030119 AP-type membrane coat adaptor complex; GO:0098796 membrane protein complex; GO:0048475 coated membrane; GO:0005737 cytoplasm; GO:0032991 macromolecular complex; GO:0044424 intracellular part; GO:0005623 cell; GO:0044464 cell part; GO:0005622 intracellular; GO:0044425 membrane part; GO:0030131 clathrin adaptor complex; GO:0030118 clathrin coat; GO:0030117 membrane c…	GO:0022892 substrate-specific transporter activity; GO:0008565 protein transporter activity; GO:0005488 binding; GO:0005215 transporter activity;	K11824	AP2A; AP-2 complex subunit alpha	pti04144 Endocytosis - Phaeodactylum tricornutum;	IPR011989; IPR013038; IPR002553; IPR003164; IPR016024; IPR009028; IPR015873; IPR013041;	Armadillo-like helical; Clathrin adaptor, alpha-adaptin, appendage, Ig-like subdomain; Clathrin/coatomer adaptor, adaptin-like, N-terminal; Clathrin adaptor, alpha-adaptin, appendage, C-terminal subdomain; Armadillo-type fold; Coatomer/calthrin adaptor appendage, C-terminal subdomain; Clathrin alpha-adaptin/coatomer adaptor, appendage, C-terminal subdomain; Coatomer/clathrin adaptor appendage, Ig…	U	KOG1077	Vesicle coat complex AP-2, alpha subunit
B7FY76	433	N	Predicted protein OS=Phaeodactylum tricornutum (strain CCAP 1055/1) OX=556484 GN=PHATRDRAFT_45596 PE=4 SV=1	PHATRDRAFT_45596	1	5.6532e-14	NGVKDVTILDDLGAQHLN(1)R	3	-0.69953	6	extracellular		GO:0031224 intrinsic component of membrane; GO:0016020 membrane; GO:0016021 integral component of membrane; GO:0044425 membrane part;	GO:0005515 protein binding; GO:0005488 binding;				IPR000742;	EGF-like domain;	T	KOG1217	Fibrillins and related proteins containing Ca2+-binding EGF-like domains
B7FYC5	227	N	Predicted protein OS=Phaeodactylum tricornutum (strain CCAP 1055/1) OX=556484 GN=PHATRDRAFT_45635 PE=4 SV=1	PHATRDRAFT_45635	1	2.83276e-22	HSLN(1)YSYFNWPDLR	2	-2.5536	3	extracellular	GO:0044699 single-organism process; GO:0008152 metabolic process; GO:0055114 oxidation-reduction process; GO:0044710 single-organism metabolic process;		GO:0016702 oxidoreductase activity, acting on single donors with incorporation of molecular oxygen, incorporation of two atoms of oxygen; GO:0005506 iron ion binding; GO:0016701 oxidoreductase activity, acting on single donors with incorporation of molecular oxygen; GO:0046914 transition metal ion binding; GO:0003824 catalytic activity; GO:0005488 binding; GO:0051213 dioxygenase activity; GO:0043…				IPR015889;	Intradiol ring-cleavage dioxygenase, core;
B7FYD0	267	N	Predicted protein OS=Phaeodactylum tricornutum (strain CCAP 1055/1) OX=556484 GN=PHATRDRAFT_45639 PE=4 SV=1	PHATRDRAFT_45639	1	0.00395189	EQYTTKPAIADCN(1)SHK	4	1.2039	1	cytoplasm	GO:0008152 metabolic process; GO:0032259 methylation;		GO:0016741 transferase activity, transferring one-carbon groups; GO:0008168 methyltransferase activity; GO:0003824 catalytic activity; GO:0016740 transferase activity;				IPR029063; IPR013216;	S-adenosyl-L-methionine-dependent methyltransferase; Methyltransferase type 11;	E	KOG2352	Predicted spermine/spermidine synthase
B7FYF6	151	N	Predicted protein OS=Phaeodactylum tricornutum (strain CCAP 1055/1) OX=556484 GN=PHATRDRAFT_45660 PE=4 SV=1	PHATRDRAFT_45660	1	6.50918e-10	SLN(1)VSGDTQIIGDPSRPEYVHPVAQLVHER	5	1.3945	3	chloroplast	GO:0044699 single-organism process; GO:0008152 metabolic process; GO:0044238 primary metabolic process; GO:0044710 single-organism metabolic process; GO:0006629 lipid metabolic process; GO:0071704 organic substance metabolic process;						IPR016035; IPR002641;	Acyl transferase/acyl hydrolase/lysophospholipase; Patatin/Phospholipase A2-related;
B7FYF6	115	N	Predicted protein OS=Phaeodactylum tricornutum (strain CCAP 1055/1) OX=556484 GN=PHATRDRAFT_45660 PE=4 SV=1	PHATRDRAFT_45660	1	3.90251e-06	TIYN(1)ITTQMDLDNYWK	3	-1.3995	2	chloroplast	GO:0044699 single-organism process; GO:0008152 metabolic process; GO:0044238 primary metabolic process; GO:0044710 single-organism metabolic process; GO:0006629 lipid metabolic process; GO:0071704 organic substance metabolic process;						IPR016035; IPR002641;	Acyl transferase/acyl hydrolase/lysophospholipase; Patatin/Phospholipase A2-related;
B7FYH5	361	N	Beta-galactosidase OS=Phaeodactylum tricornutum (strain CCAP 1055/1) OX=556484 GN=PHATRDRAFT_45673 PE=3 SV=1	PHATRDRAFT_45673	1	7.83634e-05	YGHILEN(1)ASSR	3	0.31257	1	chloroplast	GO:0008152 metabolic process; GO:0005975 carbohydrate metabolic process; GO:0044238 primary metabolic process; GO:0071704 organic substance metabolic process;	GO:0031224 intrinsic component of membrane; GO:0016020 membrane; GO:0016021 integral component of membrane; GO:0044425 membrane part;	GO:0004553 hydrolase activity, hydrolyzing O-glycosyl compounds; GO:0004565 beta-galactosidase activity; GO:0016787 hydrolase activity; GO:0015925 galactosidase activity; GO:0003824 catalytic activity; GO:0016798 hydrolase activity, acting on glycosyl bonds;				IPR031330; IPR025300; IPR017853; IPR013781; IPR008979;	Glycoside hydrolase 35, catalytic domain; Beta-galactosidase jelly roll domain; Glycoside hydrolase superfamily; Glycoside hydrolase, catalytic domain; Galactose-binding domain-like;	G	KOG0496	Beta-galactosidase
B7FYH9	431	N	Predicted protein OS=Phaeodactylum tricornutum (strain CCAP 1055/1) OX=556484 GN=PHATRDRAFT_45677 PE=4 SV=1	PHATRDRAFT_45677	1	5.20706e-06	KGERPSVYADLWN(1)STDPVDQVLK	4	-1.7175	2	cytoplasm	GO:0016310 phosphorylation; GO:0044267 cellular protein metabolic process; GO:0044238 primary metabolic process; GO:0044237 cellular metabolic process; GO:0006796 phosphate-containing compound metabolic process; GO:0071704 organic substance metabolic process; GO:0008152 metabolic process; GO:0006468 protein phosphorylation; GO:0006793 phosphorus metabolic process; GO:0044260 cellular macromolecul…	GO:0031224 intrinsic component of membrane; GO:0016020 membrane; GO:0016021 integral component of membrane; GO:0044425 membrane part;	GO:0005524 ATP binding; GO:1901265 nucleoside phosphate binding; GO:0016773 phosphotransferase activity, alcohol group as acceptor; GO:0001882 nucleoside binding; GO:0043167 ion binding; GO:0004672 protein kinase activity; GO:0000166 nucleotide binding; GO:0097159 organic cyclic compound binding; GO:1901363 heterocyclic compound binding; GO:0032549 ribonucleoside binding; GO:0097367 carbohydrate …				IPR000719; IPR011009;	Protein kinase domain; Protein kinase-like domain;	T	KOG0197	Tyrosine kinases
B7FYI1	490	N	Predicted protein OS=Phaeodactylum tricornutum (strain CCAP 1055/1) OX=556484 GN=PHATRDRAFT_45679 PE=4 SV=1	PHATRDRAFT_45679	1	5.91037e-08	NLEIFN(1)CASTLYR	2	0.011537	1	chloroplast							IPR032675;	Leucine-rich repeat domain, L domain-like;	R	KOG0619	FOG: Leucine rich repeat
B7FYK4	337	N	Predicted protein OS=Phaeodactylum tricornutum (strain CCAP 1055/1) OX=556484 GN=PHATRDRAFT_35461 PE=4 SV=1	PHATRDRAFT_35461	1	8.80012e-19	HLHTGNFDSALN(1)TTYR	3	1.0163	8	cytoplasm			GO:0005515 protein binding; GO:0005488 binding;				IPR011990;	Tetratricopeptide-like helical domain;
B7FYK4	253	N	Predicted protein OS=Phaeodactylum tricornutum (strain CCAP 1055/1) OX=556484 GN=PHATRDRAFT_35461 PE=4 SV=1	PHATRDRAFT_35461	1	1.71329e-05	TFVPSTQDVN(1)R	2	1.5115	2	cytoplasm			GO:0005515 protein binding; GO:0005488 binding;				IPR011990;	Tetratricopeptide-like helical domain;
B7FYK4	270	N	Predicted protein OS=Phaeodactylum tricornutum (strain CCAP 1055/1) OX=556484 GN=PHATRDRAFT_35461 PE=4 SV=1	PHATRDRAFT_35461	1	1.8539e-32	TADFPPVFAN(1)GTQSLSVSDEVAAR	3	1.9502	4	cytoplasm			GO:0005515 protein binding; GO:0005488 binding;				IPR011990;	Tetratricopeptide-like helical domain;
B7FYK4	331	N	Predicted protein OS=Phaeodactylum tricornutum (strain CCAP 1055/1) OX=556484 GN=PHATRDRAFT_35461 PE=4 SV=1	PHATRDRAFT_35461	1	1.66161e-05	HLHTGN(1)FDSALN(1)TTYR	3	2.3785	1	cytoplasm			GO:0005515 protein binding; GO:0005488 binding;				IPR011990;	Tetratricopeptide-like helical domain;
B7FYN3	657	N	Predicted protein OS=Phaeodactylum tricornutum (strain CCAP 1055/1) OX=556484 GN=PHATRDRAFT_45785 PE=4 SV=1	PHATRDRAFT_45785	1	0.00103729	N(1)ATLAGISADGR	2	0.062273	1	chloroplast
B7FYN3	335	N	Predicted protein OS=Phaeodactylum tricornutum (strain CCAP 1055/1) OX=556484 GN=PHATRDRAFT_45785 PE=4 SV=1	PHATRDRAFT_45785	1	1.52951e-13	LAAVPN(1)DTQALQLYETILQDR	3	0.84679	1	chloroplast
B7FYP0	361	N	Predicted protein OS=Phaeodactylum tricornutum (strain CCAP 1055/1) OX=556484 GN=PHATRDRAFT_45789 PE=4 SV=1	PHATRDRAFT_45789	1	3.95556e-09	MTN(1)SFPTTSPASDPTTTANR	2	-0.68642	2	plasma membrane	GO:0006810 transport; GO:0055085 transmembrane transport; GO:0051179 localization; GO:0051234 establishment of localization;	GO:0031224 intrinsic component of membrane; GO:0016020 membrane; GO:0016021 integral component of membrane; GO:0044425 membrane part;
B7FYP2	1153	N	Predicted protein OS=Phaeodactylum tricornutum (strain CCAP 1055/1) OX=556484 GN=PHATRDRAFT_45791 PE=4 SV=1	PHATRDRAFT_45791	1	0.000214177	DVN(1)LTPPVLR	2	-1.5569	2	chloroplast			GO:0005515 protein binding; GO:0005488 binding;				IPR011993; IPR001849;	PH domain-like; Pleckstrin homology domain;
B7FYQ8	251	N	Predicted protein OS=Phaeodactylum tricornutum (strain CCAP 1055/1) OX=556484 GN=PHATRDRAFT_45803 PE=4 SV=1	PHATRDRAFT_45803	1	8.08444e-06	QN(1)ATIATFSTSNFEQR	2	1.739	1	chloroplast
B7FYV4	579	N	Predicted protein OS=Phaeodactylum tricornutum (strain CCAP 1055/1) OX=556484 GN=PHATRDRAFT_45835 PE=4 SV=1	PHATRDRAFT_45835	1	1.10948e-18	DPYTGRDEQSILFN(1)ASR	3	1.2551	1	plasma membrane		GO:0031224 intrinsic component of membrane; GO:0016020 membrane; GO:0016021 integral component of membrane; GO:0044425 membrane part;					IPR000731;	Sterol-sensing domain;	T	KOG1935	Membrane protein Patched/PTCH
B7FYX7	158	N	Beta-xylosidase OS=Phaeodactylum tricornutum (strain CCAP 1055/1) OX=556484 GN=PHATRDRAFT_35668 PE=4 SV=1	PHATRDRAFT_35668	1	0.000248957	CATEFSGPLSIAASFN(1)R	2	-3.2773	1	chloroplast	GO:0008152 metabolic process; GO:0005975 carbohydrate metabolic process; GO:0044238 primary metabolic process; GO:0071704 organic substance metabolic process;	GO:0031224 intrinsic component of membrane; GO:0016020 membrane; GO:0016021 integral component of membrane; GO:0044425 membrane part;	GO:0004553 hydrolase activity, hydrolyzing O-glycosyl compounds; GO:0016787 hydrolase activity; GO:0003824 catalytic activity; GO:0016798 hydrolase activity, acting on glycosyl bonds;				IPR002772; IPR001764; IPR017853;	Glycoside hydrolase family 3 C-terminal domain; Glycoside hydrolase, family 3, N-terminal; Glycoside hydrolase superfamily;
B7FYX7	114	N	Beta-xylosidase OS=Phaeodactylum tricornutum (strain CCAP 1055/1) OX=556484 GN=PHATRDRAFT_35668 PE=4 SV=1	PHATRDRAFT_35668	1	2.55805e-20	VDMIGADPTQDVCMTHTMN(1)VSR	3	1.6068	6	chloroplast	GO:0008152 metabolic process; GO:0005975 carbohydrate metabolic process; GO:0044238 primary metabolic process; GO:0071704 organic substance metabolic process;	GO:0031224 intrinsic component of membrane; GO:0016020 membrane; GO:0016021 integral component of membrane; GO:0044425 membrane part;	GO:0004553 hydrolase activity, hydrolyzing O-glycosyl compounds; GO:0016787 hydrolase activity; GO:0003824 catalytic activity; GO:0016798 hydrolase activity, acting on glycosyl bonds;				IPR002772; IPR001764; IPR017853;	Glycoside hydrolase family 3 C-terminal domain; Glycoside hydrolase, family 3, N-terminal; Glycoside hydrolase superfamily;
B7FZ27	518	N	Predicted protein OS=Phaeodactylum tricornutum (strain CCAP 1055/1) OX=556484 GN=PHATRDRAFT_45895 PE=4 SV=1	PHATRDRAFT_45895	1	2.69041e-07	LLVN(1)ASAFNDR	2	-0.80829	2	chloroplast	GO:0044699 single-organism process; GO:0008152 metabolic process; GO:0044238 primary metabolic process; GO:0044710 single-organism metabolic process; GO:0006629 lipid metabolic process; GO:0071704 organic substance metabolic process;	GO:0031224 intrinsic component of membrane; GO:0016020 membrane; GO:0016021 integral component of membrane; GO:0044425 membrane part;	GO:0016787 hydrolase activity; GO:0003824 catalytic activity;				IPR002921; IPR029058;	Fungal lipase-like domain; Alpha/Beta hydrolase fold;
B7FZ49	81	N	Predicted protein OS=Phaeodactylum tricornutum (strain CCAP 1055/1) OX=556484 GN=PHATRDRAFT_45912 PE=4 SV=1	PHATRDRAFT_45912	1	3.0581e-08	LKDSFPN(1)GTLPDHVR	2	2.4419	7	chloroplast		GO:0031224 intrinsic component of membrane; GO:0016020 membrane; GO:0016021 integral component of membrane; GO:0044425 membrane part;
B7FZ57	150	N	Predicted protein OS=Phaeodactylum tricornutum (strain CCAP 1055/1) OX=556484 GN=PHATRDRAFT_45918 PE=3 SV=1	PHATRDRAFT_45918	1	5.60339e-20	IVNVSSASGPIFLQN(1)LSDASLK	3	0.85911	1	nucleus							IPR016040;	NAD(P)-binding domain;	Q	KOG1208	Dehydrogenases with different specificities (related to short-chain alcohol dehydrogenases)
B7FZ80	305	N	Predicted protein OS=Phaeodactylum tricornutum (strain CCAP 1055/1) OX=556484 GN=PHATRDRAFT_20318 PE=4 SV=1	PHATRDRAFT_20318	1	2.83306e-06	RETDREN(1)ITALIDYK	4	-0.85194	1	chloroplast			GO:0008641 small protein activating enzyme activity; GO:0005524 ATP binding; GO:1901265 nucleoside phosphate binding; GO:0001882 nucleoside binding; GO:0043167 ion binding; GO:0016874 ligase activity; GO:0016877 ligase activity, forming carbon-sulfur bonds; GO:0000166 nucleotide binding; GO:0097159 organic cyclic compound binding; GO:1901363 heterocyclic compound binding; GO:0032549 ribonucleosid…				IPR001763; IPR000594; IPR016040;	Rhodanese-like domain; THIF-type NAD/FAD binding fold; NAD(P)-binding domain;	H	KOG2017	Molybdopterin synthase sulfurylase
B7FZ93	153	N	Predicted protein (Fragment) OS=Phaeodactylum tricornutum (strain CCAP 1055/1) OX=556484 GN=PHATRDRAFT_12373 PE=4 SV=1	PHATRDRAFT_12373	1	8.32727e-05	AAVDAGMVPN(1)DMQVGQTGK	2	-0.32082	3	chloroplast				K03522			IPR014731; IPR014729; IPR014730; IPR029035;	Electron transfer flavoprotein, alpha subunit, C-terminal; Rossmann-like alpha/beta/alpha sandwich fold; Electron transfer flavoprotein, alpha/beta-subunit, N-terminal; DHS-like NAD/FAD-binding domain;	C	KOG3954	Electron transfer flavoprotein, alpha subunit
B7FZ96	191	N	Oxygen-evolving enhancer protein 1 OS=Phaeodactylum tricornutum (strain CCAP 1055/1) OX=556484 GN=PsbO PE=4 SV=1	PsbO	1	2.41797e-36	GN(1)GGSFKPGFQMGGDFNTPSYR	3	-2.4863	8	chloroplast	GO:0050794 regulation of cellular process; GO:0043467 regulation of generation of precursor metabolites and energy; GO:0008152 metabolic process; GO:0050789 regulation of biological process; GO:0042549 photosystem II stabilization; GO:0019222 regulation of metabolic process; GO:0031323 regulation of cellular metabolic process; GO:0044237 cellular metabolic process; GO:0009987 cellular process; GO…	GO:0016020 membrane; GO:0009523 photosystem II; GO:0019898 extrinsic component of membrane; GO:0098796 membrane protein complex; GO:0009654 photosystem II oxygen evolving complex; GO:0042651 thylakoid membrane; GO:0031224 intrinsic component of membrane; GO:0032991 macromolecular complex; GO:0044424 intracellular part; GO:0005623 cell; GO:0016021 integral component of membrane; GO:0034357 photosy…	GO:0043169 cation binding; GO:0046872 metal ion binding; GO:0005509 calcium ion binding; GO:0005488 binding; GO:0043167 ion binding;	K02716	psbO; photosystem II oxygen-evolving enhancer protein 1	pti00195 Photosynthesis - Phaeodactylum tricornutum;	IPR011250;	Outer membrane protein/outer membrane enzyme PagP, beta-barrel;
B7FZA6	384	N	Phosphodiesterase/alkaline phosphatase OS=Phaeodactylum tricornutum (strain CCAP 1055/1) OX=556484 GN=PHOD PE=4 SV=1	PHOD	1	0.000594284	LYELLQN(1)K	2	-0.98707	1	nucleus		GO:0031224 intrinsic component of membrane; GO:0016020 membrane; GO:0016021 integral component of membrane; GO:0044425 membrane part;		K01113	phoD; alkaline phosphatase D [EC:3.1.3.1]	pti00790 Folate biosynthesis - Phaeodactylum tricornutum; pti01100 Metabolic pathways - Phaeodactylum tricornutum;	IPR029052;	Metallo-dependent phosphatase-like;
B7FZC7	283	N	Predicted protein (Fragment) OS=Phaeodactylum tricornutum (strain CCAP 1055/1) OX=556484 GN=PHATRDRAFT_12331 PE=4 SV=1	PHATRDRAFT_12331	1	5.28677e-09	TLEDFGYGHLFLAN(1)ATHAQFR	4	2.7554	1	nucleus			GO:0016787 hydrolase activity; GO:0003824 catalytic activity;	K22390			IPR029052; IPR004843; IPR025733;	Metallo-dependent phosphatase-like; Calcineurin-like phosphoesterase domain, ApaH type; Iron/zinc purple acid phosphatase-like C-terminal domain;	G	KOG1378	Purple acid phosphatase
B7FZH7	63	N	Predicted protein OS=Phaeodactylum tricornutum (strain CCAP 1055/1) OX=556484 GN=PHATRDRAFT_46010 PE=4 SV=1	PHATRDRAFT_46010	1	4.42836e-06	AVDPGVGAITPYQN(1)CSTIAK	3	-3.2822	2	nucleus			GO:0005515 protein binding; GO:0005488 binding;				IPR001214;	SET domain;
B7FZL3	11	N	Peptidylprolyl isomerase (Fragment) OS=Phaeodactylum tricornutum (strain CCAP 1055/1) OX=556484 GN=PHATRDRAFT_12411 PE=4 SV=1	PHATRDRAFT_12411	1	6.84521e-05	KQGN(1)GPQAEVGELVAIR	3	0.15042	1	cytoplasm	GO:0018193 peptidyl-amino acid modification; GO:0008152 metabolic process; GO:0044267 cellular protein metabolic process; GO:0044260 cellular macromolecule metabolic process; GO:0006464 cellular protein modification process; GO:0043170 macromolecule metabolic process; GO:0019538 protein metabolic process; GO:0043412 macromolecule modification; GO:0036211 protein modification process; GO:0044238 p…		GO:0003755 peptidyl-prolyl cis-trans isomerase activity; GO:0016853 isomerase activity; GO:0003824 catalytic activity; GO:0016859 cis-trans isomerase activity;				IPR001179;	FKBP-type peptidyl-prolyl cis-trans isomerase domain;	O	KOG0552	FKBP-type peptidyl-prolyl cis-trans isomerase
B7FZL9	525	N	Amine oxidase OS=Phaeodactylum tricornutum (strain CCAP 1055/1) OX=556484 GN=PDS1 PE=3 SV=1	PDS1	1	3.34947e-09	YRPSQTTPIDN(1)FTLAGDWTSQK	3	0.65875	1	chloroplast	GO:0016116 carotenoid metabolic process; GO:0046148 pigment biosynthetic process; GO:0006720 isoprenoid metabolic process; GO:0044711 single-organism biosynthetic process; GO:0042440 pigment metabolic process; GO:0055114 oxidation-reduction process; GO:0044763 single-organism cellular process; GO:0044699 single-organism process; GO:0044255 cellular lipid metabolic process; GO:0009058 biosynthetic…		GO:0016705 oxidoreductase activity, acting on paired donors, with incorporation or reduction of molecular oxygen; GO:0003824 catalytic activity; GO:0016491 oxidoreductase activity;	K02293	PDS; 15-cis-phytoene desaturase [EC:1.3.5.5]	pti01110 Biosynthesis of secondary metabolites - Phaeodactylum tricornutum; pti01100 Metabolic pathways - Phaeodactylum tricornutum;	IPR002937; IPR023753;	Amine oxidase; FAD/NAD(P)-binding domain;	Q	KOG0029	Amine oxidase
B7FZU0	345	N	Predicted protein OS=Phaeodactylum tricornutum (strain CCAP 1055/1) OX=556484 GN=PHATRDRAFT_46032 PE=4 SV=1	PHATRDRAFT_46032	1	3.53429e-05	RKPFEN(1)TTEHVNIK	4	-0.90923	1	nucleus
B7FZU0	285	N	Predicted protein OS=Phaeodactylum tricornutum (strain CCAP 1055/1) OX=556484 GN=PHATRDRAFT_46032 PE=4 SV=1	PHATRDRAFT_46032	1	6.29412e-05	LTSN(1)HSGWPDPVTPASLVER	3	1.193	1	nucleus
B7FZY6	378	N	Predicted protein (Fragment) OS=Phaeodactylum tricornutum (strain CCAP 1055/1) OX=556484 GN=PHATRDRAFT_12894 PE=4 SV=1	PHATRDRAFT_12894	1	0.00343678	MATLPN(1)ASK	2	-0.29317	1	cytoplasm	GO:0008152 metabolic process;		GO:0003824 catalytic activity;	K00953	FLAD1; FAD synthetase [EC:2.7.7.2]	pti00740 Riboflavin metabolism - Phaeodactylum tricornutum; pti01110 Biosynthesis of secondary metabolites - Phaeodactylum tricornutum; pti01100 Metabolic pathways - Phaeodactylum tricornutum;	IPR014729; IPR001453; IPR002500;	Rossmann-like alpha/beta/alpha sandwich fold; MoaB/Mog domain; Phosphoadenosine phosphosulphate reductase;	EH	KOG2644	3'-phosphoadenosine 5'-phosphosulfate sulfotransferase (PAPS reductase)/FAD synthetase and related enzymes
B7G002	241	N	Predicted protein (Fragment) OS=Phaeodactylum tricornutum (strain CCAP 1055/1) OX=556484 GN=PHATRDRAFT_12884 PE=4 SV=1	PHATRDRAFT_12884	1	1.38584e-07	ASTYAN(1)DTMALDEVPSETTVYFIGK	2	-1.2088	2	chloroplast
B7G003	159	N	Predicted protein OS=Phaeodactylum tricornutum (strain CCAP 1055/1) OX=556484 GN=PHATRDRAFT_46084 PE=4 SV=1	PHATRDRAFT_46084	1	5.74359e-09	LAGN(1)VSLTDDQLYSEVK	2	0.21652	3	chloroplast
B7G027	58	N	Tocopherol o-methyltransferase OS=Phaeodactylum tricornutum (strain CCAP 1055/1) OX=556484 GN=TMT PE=3 SV=1	TMT	1	2.72409e-09	VWGEHMHHGYYVPEN(1)R	2	-1.8274	8	nucleus	GO:0018130 heterocycle biosynthetic process; GO:0009110 vitamin biosynthetic process; GO:1901615 organic hydroxy compound metabolic process; GO:0044711 single-organism biosynthetic process; GO:0044281 small molecule metabolic process; GO:0042360 vitamin E metabolic process; GO:0044763 single-organism cellular process; GO:1901360 organic cyclic compound metabolic process; GO:0044699 single-organis…		GO:0016741 transferase activity, transferring one-carbon groups; GO:0008757 S-adenosylmethionine-dependent methyltransferase activity; GO:0051741 2-methyl-6-phytyl-1,4-benzoquinone methyltransferase activity; GO:0008168 methyltransferase activity; GO:0003824 catalytic activity; GO:0016740 transferase activity;	K05928	E2.1.1.95; tocopherol O-methyltransferase [EC:2.1.1.95]	pti00130 Ubiquinone and other terpenoid-quinone biosynthesis - Phaeodactylum tricornutum; pti01110 Biosynthesis of secondary metabolites - Phaeodactylum tricornutum; pti01100 Metabolic pathways - Phaeodactylum tricornutum;	IPR029063; IPR013216;	S-adenosyl-L-methionine-dependent methyltransferase; Methyltransferase type 11;	IR	KOG1269	SAM-dependent methyltransferases
B7G034	554	N	Predicted protein OS=Phaeodactylum tricornutum (strain CCAP 1055/1) OX=556484 GN=PHATRDRAFT_46109 PE=3 SV=1	PHATRDRAFT_46109	1	4.03806e-36	EFGLGWN(1)HTAQTIQPTHLPR	4	0.026451	5	mitochondria	GO:0006486 protein glycosylation; GO:0043413 macromolecule glycosylation; GO:0009101 glycoprotein biosynthetic process; GO:0036065 fucosylation; GO:0044763 single-organism cellular process; GO:0044267 cellular protein metabolic process; GO:0009100 glycoprotein metabolic process; GO:0044699 single-organism process; GO:0009058 biosynthetic process; GO:0044238 primary metabolic process; GO:0044237 c…	GO:0043229 intracellular organelle; GO:0016020 membrane; GO:0032580 Golgi cisterna membrane; GO:0098588 bounding membrane of organelle; GO:0031090 organelle membrane; GO:0005737 cytoplasm; GO:0044446 intracellular organelle part; GO:0000139 Golgi membrane; GO:0031224 intrinsic component of membrane; GO:0012505 endomembrane system; GO:0005795 Golgi stack; GO:0044424 intracellular part; GO:0005623 …	GO:0008417 fucosyltransferase activity; GO:0016757 transferase activity, transferring glycosyl groups; GO:0016758 transferase activity, transferring hexosyl groups; GO:0003824 catalytic activity; GO:0016740 transferase activity;						GE	KOG2619	Fucosyltransferase
B7G059	279	N	Predicted protein OS=Phaeodactylum tricornutum (strain CCAP 1055/1) OX=556484 GN=PHATRDRAFT_46131 PE=4 SV=1	PHATRDRAFT_46131	1	0.000166891	YCTTHATN(1)LSGHAIVK	3	-0.13394	2	chloroplast		GO:0031224 intrinsic component of membrane; GO:0016020 membrane; GO:0016021 integral component of membrane; GO:0044425 membrane part;
B7G0B2	295	N	Homeobox protein (Fragment) OS=Phaeodactylum tricornutum (strain CCAP 1055/1) OX=556484 GN=PHATRDRAFT_20547 PE=3 SV=1	PHATRDRAFT_20547	1	6.62382e-10	ISN(1)QTPFLADLKPSGK	3	-0.27608	1	extracellular	GO:0008652 cellular amino acid biosynthetic process; GO:0016053 organic acid biosynthetic process; GO:0044711 single-organism biosynthetic process; GO:0009082 branched-chain amino acid biosynthetic process; GO:0044281 small molecule metabolic process; GO:0044763 single-organism cellular process; GO:0044699 single-organism process; GO:0006807 nitrogen compound metabolic process; GO:0009058 biosynt…		GO:0097159 organic cyclic compound binding; GO:1901363 heterocyclic compound binding; GO:0003677 DNA binding; GO:0003824 catalytic activity; GO:0005488 binding; GO:0003676 nucleic acid binding; GO:0016829 lyase activity; GO:0004160 dihydroxy-acid dehydratase activity; GO:0016836 hydro-lyase activity; GO:0016835 carbon-oxygen lyase activity;	K01687	ilvD; dihydroxy-acid dehydratase [EC:4.2.1.9]	pti01130 Biosynthesis of antibiotics - Phaeodactylum tricornutum; pti01210 2-Oxocarboxylic acid metabolism - Phaeodactylum tricornutum; pti01110 Biosynthesis of secondary metabolites - Phaeodactylum tricornutum; pti01100 Metabolic pathways - Phaeodactylum tricornutum; pti00290 Valine, leucine and isoleucine biosynthesis - Phaeodactylum tricornutum; pti01230 Biosynthesis of amino acids - Phaeodact…	IPR015928;	Aconitase/3-isopropylmalate dehydratase, swivel;	E	KOG2448	Dihydroxy-acid dehydratase
B7G0D5	139	N	Predicted protein OS=Phaeodactylum tricornutum (strain CCAP 1055/1) OX=556484 GN=PHATRDRAFT_46193 PE=4 SV=1	PHATRDRAFT_46193	1	1.27224e-13	WN(1)ASGSFGSLLMQLQK	2	0.048434	1	plasma membrane	GO:0044699 single-organism process; GO:0008152 metabolic process; GO:0044238 primary metabolic process; GO:0044710 single-organism metabolic process; GO:0006629 lipid metabolic process; GO:0071704 organic substance metabolic process;	GO:0031224 intrinsic component of membrane; GO:0016020 membrane; GO:0016021 integral component of membrane; GO:0044425 membrane part;					IPR016035; IPR002641;	Acyl transferase/acyl hydrolase/lysophospholipase; Patatin/Phospholipase A2-related;	I	KOG4231	Intracellular membrane-bound Ca2+-independent phospholipase A2
B7G0E8	331	N	Predicted protein OS=Phaeodactylum tricornutum (strain CCAP 1055/1) OX=556484 GN=PHATRDRAFT_46199 PE=4 SV=1	PHATRDRAFT_46199	1	3.15381e-28	VN(1)LTAQR	2	0.82208	5	chloroplast
B7G0E9	302	N	Predicted protein OS=Phaeodactylum tricornutum (strain CCAP 1055/1) OX=556484 GN=PHATRDRAFT_54536 PE=4 SV=1	PHATRDRAFT_54536	1	0.000245108	KPTWEDAKN(1)ATHAAK	4	0.50666	1	cytoplasm	GO:0006643 membrane lipid metabolic process; GO:0044763 single-organism cellular process; GO:0006807 nitrogen compound metabolic process; GO:0044699 single-organism process; GO:0044255 cellular lipid metabolic process; GO:0005975 carbohydrate metabolic process; GO:0044238 primary metabolic process; GO:0044237 cellular metabolic process; GO:0071704 organic substance metabolic process; GO:0008152 m…		GO:0004553 hydrolase activity, hydrolyzing O-glycosyl compounds; GO:0016787 hydrolase activity; GO:0003824 catalytic activity; GO:0004348 glucosylceramidase activity; GO:0016798 hydrolase activity, acting on glycosyl bonds;	K01201	GBA; glucosylceramidase [EC:3.2.1.45]	pti00511 Other glycan degradation - Phaeodactylum tricornutum; pti01100 Metabolic pathways - Phaeodactylum tricornutum; pti00600 Sphingolipid metabolism - Phaeodactylum tricornutum;	IPR033453; IPR033452; IPR017853; IPR013781;	Glycosyl hydrolase family 30, TIM-barrel domain; Glycosyl hydrolase family 30, beta sandwich domain; Glycoside hydrolase superfamily; Glycoside hydrolase, catalytic domain;
B7G0E9	160	N	Predicted protein OS=Phaeodactylum tricornutum (strain CCAP 1055/1) OX=556484 GN=PHATRDRAFT_54536 PE=4 SV=1	PHATRDRAFT_54536	1	1.27537e-60	VN(1)FSAVAFPTHQTPILGFGGAFTEASGR	3	-1.396	5	cytoplasm	GO:0006643 membrane lipid metabolic process; GO:0044763 single-organism cellular process; GO:0006807 nitrogen compound metabolic process; GO:0044699 single-organism process; GO:0044255 cellular lipid metabolic process; GO:0005975 carbohydrate metabolic process; GO:0044238 primary metabolic process; GO:0044237 cellular metabolic process; GO:0071704 organic substance metabolic process; GO:0008152 m…		GO:0004553 hydrolase activity, hydrolyzing O-glycosyl compounds; GO:0016787 hydrolase activity; GO:0003824 catalytic activity; GO:0004348 glucosylceramidase activity; GO:0016798 hydrolase activity, acting on glycosyl bonds;	K01201	GBA; glucosylceramidase [EC:3.2.1.45]	pti00511 Other glycan degradation - Phaeodactylum tricornutum; pti01100 Metabolic pathways - Phaeodactylum tricornutum; pti00600 Sphingolipid metabolism - Phaeodactylum tricornutum;	IPR033453; IPR033452; IPR017853; IPR013781;	Glycosyl hydrolase family 30, TIM-barrel domain; Glycosyl hydrolase family 30, beta sandwich domain; Glycoside hydrolase superfamily; Glycoside hydrolase, catalytic domain;
B7G0H5	168	N	Predicted protein (Fragment) OS=Phaeodactylum tricornutum (strain CCAP 1055/1) OX=556484 GN=PHATRDRAFT_27719 PE=3 SV=1	PHATRDRAFT_27719	1	6.05206e-20	ETATAASN(1)GAGQGSVVQPTLVK	2	-0.78558	1	chloroplast	GO:0006508 proteolysis; GO:0008152 metabolic process; GO:0043170 macromolecule metabolic process; GO:0019538 protein metabolic process; GO:0044238 primary metabolic process; GO:0071704 organic substance metabolic process;		GO:0008238 exopeptidase activity; GO:0008233 peptidase activity; GO:0046914 transition metal ion binding; GO:0003824 catalytic activity; GO:0005488 binding; GO:0043167 ion binding; GO:0043169 cation binding; GO:0046872 metal ion binding; GO:0070011 peptidase activity, acting on L-amino acid peptides; GO:0004177 aminopeptidase activity; GO:0008237 metallopeptidase activity; GO:0016787 hydrolase ac…	K01267			IPR023358;	Peptidase M18, domain 2;	E	KOG2596	Aminopeptidase I zinc metalloprotease (M18)
B7G0H8	133	N	Fumarate hydratase OS=Phaeodactylum tricornutum (strain CCAP 1055/1) OX=556484 GN=Fum PE=3 SV=1	Fum	1	0.00518326	GQSSN(1)DSFPTAMHICAAK	3	0.19133	1	cytoplasm	GO:0043648 dicarboxylic acid metabolic process; GO:0072350 tricarboxylic acid metabolic process; GO:0055114 oxidation-reduction process; GO:0044281 small molecule metabolic process; GO:0044763 single-organism cellular process; GO:0006099 tricarboxylic acid cycle; GO:0044699 single-organism process; GO:0044238 primary metabolic process; GO:0045333 cellular respiration; GO:0044237 cellular metaboli…	GO:0044464 cell part; GO:0005622 intracellular; GO:0005737 cytoplasm; GO:0032991 macromolecular complex; GO:0044424 intracellular part; GO:0043234 protein complex; GO:0005623 cell; GO:0045239 tricarboxylic acid cycle enzyme complex; GO:0044444 cytoplasmic part;	GO:0016829 lyase activity; GO:0016836 hydro-lyase activity; GO:0003824 catalytic activity; GO:0004333 fumarate hydratase activity; GO:0016835 carbon-oxygen lyase activity;	K01679	E4.2.1.2B; fumarate hydratase, class II [EC:4.2.1.2]	pti01200 Carbon metabolism - Phaeodactylum tricornutum; pti01130 Biosynthesis of antibiotics - Phaeodactylum tricornutum; pti00020 Citrate cycle (TCA cycle) - Phaeodactylum tricornutum; pti00620 Pyruvate metabolism - Phaeodactylum tricornutum; pti01110 Biosynthesis of secondary metabolites - Phaeodactylum tricornutum; pti01100 Metabolic pathways - Phaeodactylum tricornutum;	IPR024083; IPR008948; IPR022761; IPR018951;	Fumarase/histidase, N-terminal; L-Aspartase-like; Fumarate lyase, N-terminal; Fumarase C, C-terminal;	I	KOG1170	Diacylglycerol kinase
B7G0L3	75	N	Predicted protein OS=Phaeodactylum tricornutum (strain CCAP 1055/1) OX=556484 GN=PHATRDRAFT_36175 PE=4 SV=1	PHATRDRAFT_36175	1	0.00735623	FN(1)EVDPVYQASKPGETASPDPKPVSPPLETK	4	1.2024	1	chloroplast		GO:0031224 intrinsic component of membrane; GO:0016020 membrane; GO:0016021 integral component of membrane; GO:0044425 membrane part;
B7G0L4	213	N	Predicted protein OS=Phaeodactylum tricornutum (strain CCAP 1055/1) OX=556484 GN=PHATRDRAFT_27757 PE=4 SV=1	PHATRDRAFT_27757	1	4.55351e-09	N(1)QTSFQSALDSVR	3	0.78169	3	chloroplast	GO:0044699 single-organism process; GO:0008152 metabolic process; GO:0055114 oxidation-reduction process; GO:0044710 single-organism metabolic process;		GO:0097159 organic cyclic compound binding; GO:1901363 heterocyclic compound binding; GO:0020037 heme binding; GO:0003824 catalytic activity; GO:0051536 iron-sulfur cluster binding; GO:0005488 binding; GO:0046906 tetrapyrrole binding; GO:0016491 oxidoreductase activity; GO:0051540 metal cluster binding;	K00366	nirA; ferredoxin-nitrite reductase [EC:1.7.7.1]	pti00910 Nitrogen metabolism - Phaeodactylum tricornutum; pti01100 Metabolic pathways - Phaeodactylum tricornutum;	IPR006067; IPR005117;	Nitrite/sulphite reductase 4Fe-4S domain; Nitrite/Sulfite reductase ferredoxin-like domain;	P	KOG0560	Sulfite reductase (ferredoxin)
B7G0L6	101	N	Superoxide dismutase (Fragment) OS=Phaeodactylum tricornutum (strain CCAP 1055/1) OX=556484 GN=SOD1 PE=3 SV=1	SOD1	1	3.91521e-14	NTKPSAQLVDLIN(1)ASFGSMDEMK	3	-1.9518	9	cytoplasm	GO:0006801 superoxide metabolic process; GO:0033554 cellular response to stress; GO:0051716 cellular response to stimulus; GO:0000303 response to superoxide; GO:0034614 cellular response to reactive oxygen species; GO:0006950 response to stress; GO:0071451 cellular response to superoxide; GO:0071450 cellular response to oxygen radical; GO:0055114 oxidation-reduction process; GO:0009636 response t…		GO:0004784 superoxide dismutase activity; GO:0003824 catalytic activity; GO:0016721 oxidoreductase activity, acting on superoxide radicals as acceptor; GO:0005488 binding; GO:0043167 ion binding; GO:0016209 antioxidant activity; GO:0043169 cation binding; GO:0046872 metal ion binding; GO:0016491 oxidoreductase activity;	K04564	SOD2; superoxide dismutase, Fe-Mn family [EC:1.15.1.1]	pti04146 Peroxisome - Phaeodactylum tricornutum;	IPR019831; IPR019832;	Manganese/iron superoxide dismutase, N-terminal; Manganese/iron superoxide dismutase, C-terminal;	P	KOG0876	Manganese superoxide dismutase
B7G0M9	334	N	Precursor of ATPase ATPase gamma subunit OS=Phaeodactylum tricornutum (strain CCAP 1055/1) OX=556484 GN=AtpC PE=3 SV=1	AtpC	1	3.08605e-06	MQSMQSASDN(1)AGSLAK	2	-2.5144	2	chloroplast	GO:0009116 nucleoside metabolic process; GO:0042278 purine nucleoside metabolic process; GO:0009167 purine ribonucleoside monophosphate metabolic process; GO:0090662 ATP hydrolysis coupled transmembrane transport; GO:0009117 nucleotide metabolic process; GO:0044699 single-organism process; GO:0046129 purine ribonucleoside biosynthetic process; GO:0009163 nucleoside biosynthetic process; GO:000905…	GO:0045261 proton-transporting ATP synthase complex, catalytic core F(1); GO:0016020 membrane; GO:0098796 membrane protein complex; GO:0044425 membrane part; GO:0044464 cell part; GO:0005622 intracellular; GO:0016469 proton-transporting two-sector ATPase complex; GO:0032991 macromolecular complex; GO:0033178 proton-transporting two-sector ATPase complex, catalytic domain; GO:0044424 intracellular…	GO:0022804 active transmembrane transporter activity; GO:0042625 ATPase coupled ion transmembrane transporter activity; GO:0015075 ion transmembrane transporter activity; GO:0022853 active ion transmembrane transporter activity; GO:0015399 primary active transmembrane transporter activity; GO:0022892 substrate-specific transporter activity; GO:0016817 hydrolase activity, acting on acid anhydrides…	K02115	ATPF1G; F-type H+-transporting ATPase subunit gamma	pti00190 Oxidative phosphorylation - Phaeodactylum tricornutum; pti01100 Metabolic pathways - Phaeodactylum tricornutum; pti00195 Photosynthesis - Phaeodactylum tricornutum;
B7G0N7	117	N	Predicted protein (Fragment) OS=Phaeodactylum tricornutum (strain CCAP 1055/1) OX=556484 GN=PHATRDRAFT_12813 PE=4 SV=1	PHATRDRAFT_12813	1	7.35978e-06	GVCSN(1)FLCDTRPGEEVQMTGPAGK	3	-0.88472	1	cytoplasm	GO:0044699 single-organism process; GO:0008152 metabolic process; GO:0055114 oxidation-reduction process; GO:0044710 single-organism metabolic process;		GO:0004324 ferredoxin-NADP+ reductase activity; GO:0016730 oxidoreductase activity, acting on iron-sulfur proteins as donors; GO:0003824 catalytic activity; GO:0016731 oxidoreductase activity, acting on iron-sulfur proteins as donors, NAD or NADP as acceptor; GO:0016491 oxidoreductase activity;	K02641	petH; ferredoxin--NADP+ reductase [EC:1.18.1.2]	pti01100 Metabolic pathways - Phaeodactylum tricornutum; pti00195 Photosynthesis - Phaeodactylum tricornutum;	IPR017927; IPR001433; IPR017938; IPR001709;	Ferredoxin reductase-type FAD-binding domain; Oxidoreductase FAD/NAD(P)-binding; Riboflavin synthase-like beta-barrel; Flavoprotein pyridine nucleotide cytochrome reductase;	C	KOG1158	NADP/FAD dependent oxidoreductase
B7G0V7	282	N	Predicted protein OS=Phaeodactylum tricornutum (strain CCAP 1055/1) OX=556484 GN=PHATRDRAFT_46336 PE=4 SV=1	PHATRDRAFT_46336	1	0.000103264	KN(1)QVHQAVTIFEDNLGSSER	4	0.83668	1	plasma membrane				K08994
B7G113	836	N	Predicted protein OS=Phaeodactylum tricornutum (strain CCAP 1055/1) OX=556484 GN=PHATRDRAFT_46382 PE=4 SV=1	PHATRDRAFT_46382	1	2.91809e-05	RGN(1)YTSTQLDR	2	-0.9247	2	nucleus		GO:0031224 intrinsic component of membrane; GO:0016020 membrane; GO:0016021 integral component of membrane; GO:0044425 membrane part;
B7G125	139	N	Predicted protein OS=Phaeodactylum tricornutum (strain CCAP 1055/1) OX=556484 GN=PHATRDRAFT_56506 PE=4 SV=1	PHATRDRAFT_56506	1	0.00253074	AFDN(1)QTLATK	2	-0.69853	1	mitochondria	GO:0008152 metabolic process; GO:0005975 carbohydrate metabolic process; GO:0044238 primary metabolic process; GO:0071704 organic substance metabolic process;	GO:0031224 intrinsic component of membrane; GO:0016020 membrane; GO:0016021 integral component of membrane; GO:0044425 membrane part;		K01210	E3.2.1.58; glucan 1,3-beta-glucosidase [EC:3.2.1.58]	pti01100 Metabolic pathways - Phaeodactylum tricornutum; pti00500 Starch and sucrose metabolism - Phaeodactylum tricornutum;	IPR017853; IPR013781;	Glycoside hydrolase superfamily; Glycoside hydrolase, catalytic domain;
B7G132	54	N	Predicted protein OS=Phaeodactylum tricornutum (strain CCAP 1055/1) OX=556484 GN=PHATRDRAFT_46399 PE=4 SV=1	PHATRDRAFT_46399	1	4.31505e-07	IYPN(1)TTLSAFPLELGGEWVHLKPDQILPR	4	0.48853	3	vacuolar membrane	GO:0044699 single-organism process; GO:0008152 metabolic process; GO:0055114 oxidation-reduction process; GO:0044710 single-organism metabolic process;		GO:0003824 catalytic activity; GO:0016491 oxidoreductase activity;				IPR002937; IPR023753;	Amine oxidase; FAD/NAD(P)-binding domain;	Q	KOG0029	Amine oxidase
B7G1B2	297	N	Predicted protein OS=Phaeodactylum tricornutum (strain CCAP 1055/1) OX=556484 GN=PHATRDRAFT_36423 PE=4 SV=1	PHATRDRAFT_36423	1	0.000157918	SN(1)ASISLATVLEK	2	2.0399	1	mitochondria		GO:0031224 intrinsic component of membrane; GO:0016020 membrane; GO:0016021 integral component of membrane; GO:0044425 membrane part;					IPR014729; IPR003848;	Rossmann-like alpha/beta/alpha sandwich fold; Domain of unknown function DUF218;
B7G1J1	103	N	Predicted protein OS=Phaeodactylum tricornutum (strain CCAP 1055/1) OX=556484 GN=PHATRDRAFT_46529 PE=4 SV=1	PHATRDRAFT_46529	1	5.74567e-09	SAFVLFN(1)SGAYPTSK	2	2.4117	2	chloroplast
B7G1K3	302	N	Predicted protein OS=Phaeodactylum tricornutum (strain CCAP 1055/1) OX=556484 GN=PHATRDRAFT_46539 PE=4 SV=1	PHATRDRAFT_46539	1	1.15688e-10	FHLSPLNDAVQSQN(1)K	3	2.0435	1	chloroplast							IPR029058;	Alpha/Beta hydrolase fold;
B7G1K3	169	N	Predicted protein OS=Phaeodactylum tricornutum (strain CCAP 1055/1) OX=556484 GN=PHATRDRAFT_46539 PE=4 SV=1	PHATRDRAFT_46539	1	9.65699e-08	KPDN(1)QTAFFVR	3	-0.46228	1	chloroplast							IPR029058;	Alpha/Beta hydrolase fold;
B7G1V4	444	N	Predicted protein OS=Phaeodactylum tricornutum (strain CCAP 1055/1) OX=556484 GN=PHATRDRAFT_46613 PE=4 SV=1	PHATRDRAFT_46613	1	0.000116052	VHN(1)VTGLPCIASR	3	-0.044826	5	mitochondria	GO:0009116 nucleoside metabolic process; GO:0006725 cellular aromatic compound metabolic process; GO:0044699 single-organism process; GO:0009058 biosynthetic process; GO:1901566 organonitrogen compound biosynthetic process; GO:0044237 cellular metabolic process; GO:0071704 organic substance metabolic process; GO:0008152 metabolic process; GO:0046483 heterocycle metabolic process; GO:0019438 aroma…		GO:0016763 transferase activity, transferring pentosyl groups; GO:0016757 transferase activity, transferring glycosyl groups; GO:0003824 catalytic activity; GO:0016740 transferase activity;				IPR000836; IPR029057;	Phosphoribosyltransferase domain; Phosphoribosyltransferase-like;
B7G1X2	163	N	Predicted protein OS=Phaeodactylum tricornutum (strain CCAP 1055/1) OX=556484 GN=PHATRDRAFT_46625 PE=4 SV=1	PHATRDRAFT_46625	1	8.12511e-08	N(1)TTHVSFPIVVATWYHESFLPSPPMR	4	0.15729	3	vacuolar membrane
B7G1Y7	331	N	Predicted protein OS=Phaeodactylum tricornutum (strain CCAP 1055/1) OX=556484 GN=PHATRDRAFT_46959 PE=4 SV=1	PHATRDRAFT_46959	1	1.84655e-09	N(1)LTRPLALLHGDSTNELMREEAK	4	0.26016	2	cytoplasm	GO:0008152 metabolic process; GO:0032259 methylation;		GO:0097159 organic cyclic compound binding; GO:1901363 heterocyclic compound binding; GO:0016741 transferase activity, transferring one-carbon groups; GO:0008168 methyltransferase activity; GO:0003824 catalytic activity; GO:0016740 transferase activity; GO:0005488 binding; GO:0003676 nucleic acid binding;				IPR000241; IPR029063;	Putative RNA methylase domain; S-adenosyl-L-methionine-dependent methyltransferase;
B7G219	179	N	Predicted protein OS=Phaeodactylum tricornutum (strain CCAP 1055/1) OX=556484 GN=PHATRDRAFT_46983 PE=4 SV=1	PHATRDRAFT_46983	1	2.09051e-05	LIIN(1)STSFTGAYK	2	-0.52624	5	plasma membrane		GO:0031224 intrinsic component of membrane; GO:0016020 membrane; GO:0016021 integral component of membrane; GO:0044425 membrane part;							S	KOG2568	Predicted membrane protein
B7G248	445	N	Predicted protein OS=Phaeodactylum tricornutum (strain CCAP 1055/1) OX=556484 GN=PHATRDRAFT_47005 PE=4 SV=1	PHATRDRAFT_47005	1	1.24293e-17	ASLHN(1)ITAITQLSSK	3	0.29223	7	extracellular	GO:0044699 single-organism process; GO:0044237 cellular metabolic process; GO:0000096 sulfur amino acid metabolic process; GO:0071704 organic substance metabolic process; GO:0008152 metabolic process; GO:0006520 cellular amino acid metabolic process; GO:0006575 cellular modified amino acid metabolic process; GO:0044248 cellular catabolic process; GO:0030328 prenylcysteine catabolic process; GO:00…		GO:0001735 prenylcysteine oxidase activity; GO:0016667 oxidoreductase activity, acting on a sulfur group of donors; GO:0003824 catalytic activity; GO:0016670 oxidoreductase activity, acting on a sulfur group of donors, oxygen as acceptor; GO:0016491 oxidoreductase activity;	K05906	PCYOX1; prenylcysteine oxidase / farnesylcysteine lyase [EC:1.8.3.5 1.8.3.6]	pti01130 Biosynthesis of antibiotics - Phaeodactylum tricornutum; pti00900 Terpenoid backbone biosynthesis - Phaeodactylum tricornutum;	IPR010795; IPR023753;	Prenylcysteine lyase; FAD/NAD(P)-binding domain;
B7G248	65	N	Predicted protein OS=Phaeodactylum tricornutum (strain CCAP 1055/1) OX=556484 GN=PHATRDRAFT_47005 PE=4 SV=1	PHATRDRAFT_47005	1	1.89974e-13	SAN(1)VTIAPSDDWQGSR	2	1.3969	1	extracellular	GO:0044699 single-organism process; GO:0044237 cellular metabolic process; GO:0000096 sulfur amino acid metabolic process; GO:0071704 organic substance metabolic process; GO:0008152 metabolic process; GO:0006520 cellular amino acid metabolic process; GO:0006575 cellular modified amino acid metabolic process; GO:0044248 cellular catabolic process; GO:0030328 prenylcysteine catabolic process; GO:00…		GO:0001735 prenylcysteine oxidase activity; GO:0016667 oxidoreductase activity, acting on a sulfur group of donors; GO:0003824 catalytic activity; GO:0016670 oxidoreductase activity, acting on a sulfur group of donors, oxygen as acceptor; GO:0016491 oxidoreductase activity;	K05906	PCYOX1; prenylcysteine oxidase / farnesylcysteine lyase [EC:1.8.3.5 1.8.3.6]	pti01130 Biosynthesis of antibiotics - Phaeodactylum tricornutum; pti00900 Terpenoid backbone biosynthesis - Phaeodactylum tricornutum;	IPR010795; IPR023753;	Prenylcysteine lyase; FAD/NAD(P)-binding domain;
B7G269	194	N	Predicted protein OS=Phaeodactylum tricornutum (strain CCAP 1055/1) OX=556484 GN=PHATRDRAFT_47023 PE=4 SV=1	PHATRDRAFT_47023	1	7.34285e-05	HIQIALN(1)ETK	2	0.44944	3	plasma membrane
B7G299	154	N	Predicted protein OS=Phaeodactylum tricornutum (strain CCAP 1055/1) OX=556484 GN=PHATRDRAFT_47049 PE=4 SV=1	PHATRDRAFT_47049	1	0.000168928	MALDLWDN(1)K	2	-0.53586	2	chloroplast
B7G2A6	881	N	Predicted protein OS=Phaeodactylum tricornutum (strain CCAP 1055/1) OX=556484 GN=PHATRDRAFT_54686 PE=4 SV=1	PHATRDRAFT_54686	1	1.48033e-12	NDVQYYFSGN(1)TTAYR	3	3.0456	4	cytoplasm		GO:0031224 intrinsic component of membrane; GO:0016020 membrane; GO:0016021 integral component of membrane; GO:0044425 membrane part;	GO:0003824 catalytic activity;				IPR008928;	Six-hairpin glycosidase-like;
B7G2A6	393	N	Predicted protein OS=Phaeodactylum tricornutum (strain CCAP 1055/1) OX=556484 GN=PHATRDRAFT_54686 PE=4 SV=1	PHATRDRAFT_54686	1	7.92518e-09	TSSAFSAASDITLKPGEN(1)ITIATVYGR	3	3.0772	2	cytoplasm		GO:0031224 intrinsic component of membrane; GO:0016020 membrane; GO:0016021 integral component of membrane; GO:0044425 membrane part;	GO:0003824 catalytic activity;				IPR008928;	Six-hairpin glycosidase-like;
B7G2B6	113	N	Predicted protein (Fragment) OS=Phaeodactylum tricornutum (strain CCAP 1055/1) OX=556484 GN=PHATRDRAFT_13682 PE=3 SV=1	PHATRDRAFT_13682	1	0.014948	WTPGTFTN(1)QITK	2	2.5553	1	cytoskeleton	GO:0006518 peptide metabolic process; GO:0043043 peptide biosynthetic process; GO:0044267 cellular protein metabolic process; GO:0006807 nitrogen compound metabolic process; GO:0009058 biosynthetic process; GO:0043603 cellular amide metabolic process; GO:0044238 primary metabolic process; GO:1901566 organonitrogen compound biosynthetic process; GO:1901576 organic substance biosynthetic process; G…	GO:0005840 ribosome; GO:0043229 intracellular organelle; GO:0043232 intracellular non-membrane-bounded organelle; GO:0015935 small ribosomal subunit; GO:0044446 intracellular organelle part; GO:0005737 cytoplasm; GO:0032991 macromolecular complex; GO:0044424 intracellular part; GO:0005623 cell; GO:0044422 organelle part; GO:0043228 non-membrane-bounded organelle; GO:0043226 organelle; GO:0044391 …	GO:0003735 structural constituent of ribosome; GO:0005198 structural molecule activity;	K02998	RP-SAe; small subunit ribosomal protein SAe	pti03010 Ribosome - Phaeodactylum tricornutum;	IPR023591;	Ribosomal protein S2, flavodoxin-like domain;	J	KOG0830	40S ribosomal protein SA (P40)/Laminin receptor 1
[truncated: 517 more rows]

## Sheet: Table S3
Table S3. The detailed information of N-glycans in P. tricornutum.
TR	Spectrum Index	RT(min)	Iso.m/z	Exp.m/z	z	Theo.m/z	IPMD(ppm)	Theo.MM(m/z)	Mol.Formula	p-Seq.	p-PTMs	p-MPs	g-Linkage.	type	g-MPs	pg score	Composition	Gly-bracket	GlycoSite	Accession Number	Start	End	GF score	Structure-diagnostic ions
[truncated: 69 more rows]
